# Supplementary material for: A Snapshot of a Coral “Holobiont”: A Transcriptome Assembly of the Scleractinian Coral, Porites, Captures a Wide Variety of Genes from Both the Host and Symbiotic Zooxanthellae
Source: PLoS One. 2014 Jan 15;9(1):e85182. doi: 10.1371/journal.pone.0085182 (PMC3893191; doi:10.1371/journal.pone.0085182)
Supplement: File S1 — List of Porites contigs (tab-separated text; contig names and NCBI accessions). (ZIP) [file pone.0085182.s009.zip]

Archive with 1 entries (1 files):
- Porites-contigs.acclist.txt
