# Supplementary material for: A Snapshot of a Coral “Holobiont”: A Transcriptome Assembly of the Scleractinian Coral, Porites, Captures a Wide Variety of Genes from Both the Host and Symbiotic Zooxanthellae
Source: PLoS One. 2014 Jan 15;9(1):e85182. doi: 10.1371/journal.pone.0085182 (PMC3893191; doi:10.1371/journal.pone.0085182)
Supplement: File S1 — List of Porites contigs (tab-separated text; contig names and NCBI accessions). (ZIP) [file pone.0085182.s009.zip › Porites-contigs.acclist.txt]

Pau-assembly_2	FX435233
Pau-assembly_4	FX435235
Pau-assembly_7	FX435238
Pau-assembly_9	FX435240
Pau-assembly_10	FX435241
Pau-assembly_11	FX435242
Pau-assembly_13	FX435244
Pau-assembly_14	FX435245
Pau-assembly_16	FX435247
Pau-assembly_21	FX435252
Pau-assembly_22	FX435253
Pau-assembly_23	FX435254
Pau-assembly_24	FX435255
Pau-assembly_26	FX435257
Pau-assembly_27	FX435258
Pau-assembly_28	FX435259
Pau-assembly_29	FX435260
Pau-assembly_30	FX435261
Pau-assembly_31	FX435262
Pau-assembly_33	FX435264
Pau-assembly_35	FX435266
Pau-assembly_36	FX435267
Pau-assembly_38	FX435269
Pau-assembly_40	FX435271
Pau-assembly_42	FX435273
Pau-assembly_43	FX435274
Pau-assembly_44	FX435275
Pau-assembly_45	FX435276
Pau-assembly_46	FX435277
Pau-assembly_49	FX435280
Pau-assembly_52	FX435283
Pau-assembly_53	FX435284
Pau-assembly_54	FX435285
Pau-assembly_55	FX435286
Pau-assembly_56	FX435287
Pau-assembly_57	FX435288
Pau-assembly_58	FX435289
Pau-assembly_59	FX435290
Pau-assembly_60	FX435291
Pau-assembly_61	FX435292
Pau-assembly_62	FX435293
Pau-assembly_63	FX435294
Pau-assembly_64	FX435295
Pau-assembly_65	FX435296
Pau-assembly_66	FX435297
Pau-assembly_68	FX435299
Pau-assembly_69	FX435300
Pau-assembly_70	FX435301
Pau-assembly_71	FX435302
Pau-assembly_72	FX435303
Pau-assembly_73	FX435304
Pau-assembly_74	FX435305
Pau-assembly_75	FX435306
Pau-assembly_76	FX435307
Pau-assembly_77	FX435308
Pau-assembly_78	FX435309
Pau-assembly_79	FX435310
Pau-assembly_80	FX435311
Pau-assembly_81	FX435312
Pau-assembly_120	FX435351
Pau-assembly_121	FX435352
Pau-assembly_130	FX435361
Pau-assembly_166	FX435397
Pau-assembly_167	FX435398
Pau-assembly_171	FX435402
Pau-assembly_172	FX435403
Pau-assembly_173	FX435404
Pau-assembly_174	FX435405
Pau-assembly_176	FX435407
Pau-assembly_177	FX435408
Pau-assembly_180	FX435411
Pau-assembly_181	FX435412
Pau-assembly_185	FX435416
Pau-assembly_186	FX435417
Pau-assembly_189	FX435420
Pau-assembly_190	FX435421
Pau-assembly_191	FX435422
Pau-assembly_192	FX435423
Pau-assembly_193	FX435424
Pau-assembly_194	FX435425
Pau-assembly_195	FX435426
Pau-assembly_197	FX435428
Pau-assembly_198	FX435429
Pau-assembly_199	FX435430
Pau-assembly_202	FX435433
Pau-assembly_203	FX435434
Pau-assembly_204	FX435435
Pau-assembly_205	FX435436
Pau-assembly_206	FX435437
Pau-assembly_207	FX435438
Pau-assembly_208	FX435439
Pau-assembly_209	FX435440
Pau-assembly_210	FX435441
Pau-assembly_211	FX435442
Pau-assembly_212	FX435443
Pau-assembly_213	FX435444
Pau-assembly_214	FX435445
Pau-assembly_215	FX435446
Pau-assembly_216	FX435447
Pau-assembly_218	FX435449
Pau-assembly_219	FX435450
Pau-assembly_223	FX435454
Pau-assembly_224	FX435455
Pau-assembly_225	FX435456
Pau-assembly_226	FX435457
Pau-assembly_227	FX435458
Pau-assembly_228	FX435459
Pau-assembly_229	FX435460
Pau-assembly_230	FX435461
Pau-assembly_231	FX435462
Pau-assembly_232	FX435463
Pau-assembly_234	FX435465
Pau-assembly_235	FX435466
Pau-assembly_236	FX435467
Pau-assembly_238	FX435469
Pau-assembly_241	FX435472
Pau-assembly_243	FX435474
Pau-assembly_244	FX435475
Pau-assembly_246	FX435477
Pau-assembly_247	FX435478
Pau-assembly_248	FX435479
Pau-assembly_249	FX435480
Pau-assembly_251	FX435482
Pau-assembly_255	FX435486
Pau-assembly_257	FX435488
Pau-assembly_258	FX435489
Pau-assembly_259	FX435490
Pau-assembly_260	FX435491
Pau-assembly_262	FX435493
Pau-assembly_263	FX435494
Pau-assembly_264	FX435495
Pau-assembly_265	FX435496
Pau-assembly_266	FX435497
Pau-assembly_268	FX435499
Pau-assembly_269	FX435500
Pau-assembly_270	FX435501
Pau-assembly_271	FX435502
Pau-assembly_272	FX435503
Pau-assembly_274	FX435505
Pau-assembly_276	FX435507
Pau-assembly_278	FX435509
Pau-assembly_279	FX435510
Pau-assembly_280	FX435511
Pau-assembly_281	FX435512
Pau-assembly_282	FX435513
Pau-assembly_284	FX435515
Pau-assembly_286	FX435517
Pau-assembly_287	FX435518
Pau-assembly_288	FX435519
Pau-assembly_289	FX435520
Pau-assembly_290	FX435521
Pau-assembly_292	FX435523
Pau-assembly_293	FX435524
Pau-assembly_294	FX435525
Pau-assembly_295	FX435526
Pau-assembly_297	FX435528
Pau-assembly_299	FX435530
Pau-assembly_301	FX435532
Pau-assembly_302	FX435533
Pau-assembly_303	FX435534
Pau-assembly_305	FX435536
Pau-assembly_306	FX435537
Pau-assembly_309	FX435540
Pau-assembly_311	FX435542
Pau-assembly_312	FX435543
Pau-assembly_314	FX435545
Pau-assembly_316	FX435547
Pau-assembly_317	FX435548
Pau-assembly_318	FX435549
Pau-assembly_326	FX435557
Pau-assembly_358	FX435589
Pau-assembly_359	FX435590
Pau-assembly_360	FX435591
Pau-assembly_363	FX435594
Pau-assembly_364	FX435595
Pau-assembly_365	FX435596
Pau-assembly_366	FX435597
Pau-assembly_367	FX435598
Pau-assembly_370	FX435601
Pau-assembly_371	FX435602
Pau-assembly_372	FX435603
Pau-assembly_373	FX435604
Pau-assembly_374	FX435605
Pau-assembly_375	FX435606
Pau-assembly_376	FX435607
Pau-assembly_377	FX435608
Pau-assembly_378	FX435609
Pau-assembly_380	FX435611
Pau-assembly_382	FX435613
Pau-assembly_383	FX435614
Pau-assembly_385	FX435616
Pau-assembly_386	FX435617
Pau-assembly_388	FX435619
Pau-assembly_389	FX435620
Pau-assembly_392	FX435623
Pau-assembly_393	FX435624
Pau-assembly_394	FX435625
Pau-assembly_395	FX435626
Pau-assembly_397	FX435628
Pau-assembly_400	FX435631
Pau-assembly_404	FX435635
Pau-assembly_405	FX435636
Pau-assembly_406	FX435637
Pau-assembly_407	FX435638
Pau-assembly_408	FX435639
Pau-assembly_409	FX435640
Pau-assembly_410	FX435641
Pau-assembly_411	FX435642
Pau-assembly_412	FX435643
Pau-assembly_414	FX435645
Pau-assembly_415	FX435646
Pau-assembly_418	FX435649
Pau-assembly_419	FX435650
Pau-assembly_420	FX435651
Pau-assembly_421	FX435652
Pau-assembly_422	FX435653
Pau-assembly_423	FX435654
Pau-assembly_426	FX435657
Pau-assembly_428	FX435659
Pau-assembly_435	FX435666
Pau-assembly_438	FX435669
Pau-assembly_440	FX435671
Pau-assembly_444	FX435675
Pau-assembly_445	FX435676
Pau-assembly_446	FX435677
Pau-assembly_447	FX435678
Pau-assembly_450	FX435681
Pau-assembly_451	FX435682
Pau-assembly_452	FX435683
Pau-assembly_453	FX435684
Pau-assembly_454	FX435685
Pau-assembly_455	FX435686
Pau-assembly_456	FX435687
Pau-assembly_457	FX435688
Pau-assembly_458	FX435689
Pau-assembly_459	FX435690
Pau-assembly_461	FX435692
Pau-assembly_462	FX435693
Pau-assembly_463	FX435694
Pau-assembly_464	FX435695
Pau-assembly_465	FX435696
Pau-assembly_467	FX435698
Pau-assembly_468	FX435699
Pau-assembly_469	FX435700
Pau-assembly_470	FX435701
Pau-assembly_471	FX435702
Pau-assembly_472	FX435703
Pau-assembly_473	FX435704
Pau-assembly_474	FX435705
Pau-assembly_475	FX435706
Pau-assembly_476	FX435707
Pau-assembly_477	FX435708
Pau-assembly_478	FX435709
Pau-assembly_479	FX435710
Pau-assembly_481	FX435712
Pau-assembly_482	FX435713
Pau-assembly_483	FX435714
Pau-assembly_484	FX435715
Pau-assembly_485	FX435716
Pau-assembly_487	FX435718
Pau-assembly_488	FX435719
Pau-assembly_489	FX435720
Pau-assembly_490	FX435721
Pau-assembly_491	FX435722
Pau-assembly_492	FX435723
Pau-assembly_493	FX435724
Pau-assembly_494	FX435725
Pau-assembly_495	FX435726
Pau-assembly_502	FX435733
Pau-assembly_503	FX435734
Pau-assembly_504	FX435735
Pau-assembly_505	FX435736
Pau-assembly_507	FX435738
Pau-assembly_508	FX435739
Pau-assembly_510	FX435741
Pau-assembly_511	FX435742
Pau-assembly_512	FX435743
Pau-assembly_515	FX435746
Pau-assembly_518	FX435749
Pau-assembly_519	FX435750
Pau-assembly_520	FX435751
Pau-assembly_522	FX435753
Pau-assembly_524	FX435755
Pau-assembly_525	FX435756
Pau-assembly_526	FX435757
Pau-assembly_527	FX435758
Pau-assembly_530	FX435761
Pau-assembly_531	FX435762
Pau-assembly_532	FX435763
Pau-assembly_535	FX435766
Pau-assembly_536	FX435767
Pau-assembly_539	FX435770
Pau-assembly_541	FX435772
Pau-assembly_543	FX435774
Pau-assembly_544	FX435775
Pau-assembly_545	FX435776
Pau-assembly_546	FX435777
Pau-assembly_548	FX435779
Pau-assembly_549	FX435780
Pau-assembly_552	FX435783
Pau-assembly_553	FX435784
Pau-assembly_554	FX435785
Pau-assembly_555	FX435786
Pau-assembly_556	FX435787
Pau-assembly_561	FX435792
Pau-assembly_562	FX435793
Pau-assembly_563	FX435794
Pau-assembly_564	FX435795
Pau-assembly_565	FX435796
Pau-assembly_568	FX435799
Pau-assembly_570	FX435801
Pau-assembly_571	FX435802
Pau-assembly_572	FX435803
Pau-assembly_574	FX435805
Pau-assembly_575	FX435806
Pau-assembly_576	FX435807
Pau-assembly_578	FX435809
Pau-assembly_579	FX435810
Pau-assembly_580	FX435811
Pau-assembly_581	FX435812
Pau-assembly_582	FX435813
Pau-assembly_583	FX435814
Pau-assembly_585	FX435816
Pau-assembly_588	FX435819
Pau-assembly_590	FX435821
Pau-assembly_591	FX435822
Pau-assembly_593	FX435824
Pau-assembly_596	FX435827
Pau-assembly_598	FX435829
Pau-assembly_599	FX435830
Pau-assembly_601	FX435832
Pau-assembly_602	FX435833
Pau-assembly_603	FX435834
Pau-assembly_605	FX435836
Pau-assembly_606	FX435837
Pau-assembly_607	FX435838
Pau-assembly_609	FX435840
Pau-assembly_610	FX435841
Pau-assembly_611	FX435842
Pau-assembly_613	FX435844
Pau-assembly_614	FX435845
Pau-assembly_615	FX435846
Pau-assembly_616	FX435847
Pau-assembly_617	FX435848
Pau-assembly_618	FX435849
Pau-assembly_620	FX435851
Pau-assembly_621	FX435852
Pau-assembly_623	FX435854
Pau-assembly_624	FX435855
Pau-assembly_625	FX435856
Pau-assembly_626	FX435857
Pau-assembly_627	FX435858
Pau-assembly_629	FX435860
Pau-assembly_631	FX435862
Pau-assembly_632	FX435863
Pau-assembly_635	FX435866
Pau-assembly_636	FX435867
Pau-assembly_637	FX435868
Pau-assembly_638	FX435869
Pau-assembly_639	FX435870
Pau-assembly_640	FX435871
Pau-assembly_642	FX435873
Pau-assembly_643	FX435874
Pau-assembly_644	FX435875
Pau-assembly_645	FX435876
Pau-assembly_647	FX435878
Pau-assembly_648	FX435879
Pau-assembly_649	FX435880
Pau-assembly_650	FX435881
Pau-assembly_651	FX435882
Pau-assembly_652	FX435883
Pau-assembly_653	FX435884
Pau-assembly_654	FX435885
Pau-assembly_655	FX435886
Pau-assembly_656	FX435887
Pau-assembly_658	FX435889
Pau-assembly_659	FX435890
Pau-assembly_660	FX435891
Pau-assembly_661	FX435892
Pau-assembly_662	FX435893
Pau-assembly_663	FX435894
Pau-assembly_664	FX435895
Pau-assembly_665	FX435896
Pau-assembly_666	FX435897
Pau-assembly_667	FX435898
Pau-assembly_668	FX435899
Pau-assembly_669	FX435900
Pau-assembly_670	FX435901
Pau-assembly_671	FX435902
Pau-assembly_672	FX435903
Pau-assembly_673	FX435904
Pau-assembly_675	FX435906
Pau-assembly_676	FX435907
Pau-assembly_678	FX435909
Pau-assembly_679	FX435910
Pau-assembly_680	FX435911
Pau-assembly_681	FX435912
Pau-assembly_682	FX435913
Pau-assembly_684	FX435915
Pau-assembly_687	FX435918
Pau-assembly_688	FX435919
Pau-assembly_689	FX435920
Pau-assembly_692	FX435923
Pau-assembly_693	FX435924
Pau-assembly_694	FX435925
Pau-assembly_695	FX435926
Pau-assembly_696	FX435927
Pau-assembly_697	FX435928
Pau-assembly_698	FX435929
Pau-assembly_699	FX435930
Pau-assembly_700	FX435931
Pau-assembly_701	FX435932
Pau-assembly_702	FX435933
Pau-assembly_703	FX435934
Pau-assembly_704	FX435935
Pau-assembly_705	FX435936
Pau-assembly_706	FX435937
Pau-assembly_709	FX435940
Pau-assembly_710	FX435941
Pau-assembly_711	FX435942
Pau-assembly_712	FX435943
Pau-assembly_713	FX435944
Pau-assembly_714	FX435945
Pau-assembly_716	FX435947
Pau-assembly_717	FX435948
Pau-assembly_719	FX435950
Pau-assembly_721	FX435952
Pau-assembly_723	FX435954
Pau-assembly_724	FX435955
Pau-assembly_726	FX435957
Pau-assembly_727	FX435958
Pau-assembly_728	FX435959
Pau-assembly_729	FX435960
Pau-assembly_730	FX435961
Pau-assembly_731	FX435962
Pau-assembly_732	FX435963
Pau-assembly_733	FX435964
Pau-assembly_735	FX435966
Pau-assembly_742	FX435973
Pau-assembly_743	FX435974
Pau-assembly_744	FX435975
Pau-assembly_745	FX435976
Pau-assembly_748	FX435979
Pau-assembly_749	FX435980
Pau-assembly_751	FX435982
Pau-assembly_753	FX435984
Pau-assembly_755	FX435986
Pau-assembly_757	FX435988
Pau-assembly_758	FX435989
Pau-assembly_761	FX435992
Pau-assembly_764	FX435995
Pau-assembly_765	FX435996
Pau-assembly_766	FX435997
Pau-assembly_767	FX435998
Pau-assembly_768	FX435999
Pau-assembly_770	FX436001
Pau-assembly_771	FX436002
Pau-assembly_772	FX436003
Pau-assembly_773	FX436004
Pau-assembly_774	FX436005
Pau-assembly_776	FX436007
Pau-assembly_777	FX436008
Pau-assembly_778	FX436009
Pau-assembly_779	FX436010
Pau-assembly_780	FX436011
Pau-assembly_781	FX436012
Pau-assembly_783	FX436014
Pau-assembly_785	FX436016
Pau-assembly_786	FX436017
Pau-assembly_788	FX436019
Pau-assembly_790	FX436021
Pau-assembly_791	FX436022
Pau-assembly_794	FX436025
Pau-assembly_796	FX436027
Pau-assembly_797	FX436028
Pau-assembly_798	FX436029
Pau-assembly_800	FX436031
Pau-assembly_801	FX436032
Pau-assembly_802	FX436033
Pau-assembly_804	FX436035
Pau-assembly_806	FX436037
Pau-assembly_807	FX436038
Pau-assembly_809	FX436040
Pau-assembly_810	FX436041
Pau-assembly_811	FX436042
Pau-assembly_812	FX436043
Pau-assembly_813	FX436044
Pau-assembly_814	FX436045
Pau-assembly_815	FX436046
Pau-assembly_817	FX436048
Pau-assembly_818	FX436049
Pau-assembly_819	FX436050
Pau-assembly_823	FX436054
Pau-assembly_824	FX436055
Pau-assembly_825	FX436056
Pau-assembly_829	FX436060
Pau-assembly_830	FX436061
Pau-assembly_832	FX436063
Pau-assembly_834	FX436065
Pau-assembly_835	FX436066
Pau-assembly_838	FX436069
Pau-assembly_839	FX436070
Pau-assembly_842	FX436073
Pau-assembly_843	FX436074
Pau-assembly_845	FX436076
Pau-assembly_847	FX436078
Pau-assembly_848	FX436079
Pau-assembly_849	FX436080
Pau-assembly_850	FX436081
Pau-assembly_851	FX436082
Pau-assembly_853	FX436084
Pau-assembly_854	FX436085
Pau-assembly_856	FX436087
Pau-assembly_857	FX436088
Pau-assembly_860	FX436091
Pau-assembly_862	FX436093
Pau-assembly_863	FX436094
Pau-assembly_864	FX436095
Pau-assembly_866	FX436097
Pau-assembly_867	FX436098
Pau-assembly_868	FX436099
Pau-assembly_869	FX436100
Pau-assembly_870	FX436101
Pau-assembly_871	FX436102
Pau-assembly_872	FX436103
Pau-assembly_875	FX436106
Pau-assembly_876	FX436107
Pau-assembly_878	FX436109
Pau-assembly_880	FX436111
Pau-assembly_883	FX436114
Pau-assembly_884	FX436115
Pau-assembly_885	FX436116
Pau-assembly_886	FX436117
Pau-assembly_887	FX436118
Pau-assembly_888	FX436119
Pau-assembly_889	FX436120
Pau-assembly_890	FX436121
Pau-assembly_891	FX436122
Pau-assembly_892	FX436123
Pau-assembly_893	FX436124
Pau-assembly_896	FX436127
Pau-assembly_897	FX436128
Pau-assembly_898	FX436129
Pau-assembly_899	FX436130
Pau-assembly_906	FX436137
Pau-assembly_907	FX436138
Pau-assembly_908	FX436139
Pau-assembly_909	FX436140
Pau-assembly_918	FX436149
Pau-assembly_925	FX436156
Pau-assembly_926	FX436157
Pau-assembly_927	FX436158
Pau-assembly_928	FX436159
Pau-assembly_929	FX436160
Pau-assembly_931	FX436162
Pau-assembly_935	FX436166
Pau-assembly_936	FX436167
Pau-assembly_938	FX436169
Pau-assembly_940	FX436171
Pau-assembly_941	FX436172
Pau-assembly_942	FX436173
Pau-assembly_948	FX436179
Pau-assembly_949	FX436180
Pau-assembly_950	FX436181
Pau-assembly_951	FX436182
Pau-assembly_952	FX436183
Pau-assembly_953	FX436184
Pau-assembly_954	FX436185
Pau-assembly_955	FX436186
Pau-assembly_958	FX436189
Pau-assembly_960	FX436191
Pau-assembly_961	FX436192
Pau-assembly_963	FX436194
Pau-assembly_965	FX436196
Pau-assembly_966	FX436197
Pau-assembly_967	FX436198
Pau-assembly_969	FX436200
Pau-assembly_970	FX436201
Pau-assembly_971	FX436202
Pau-assembly_972	FX436203
Pau-assembly_973	FX436204
Pau-assembly_974	FX436205
Pau-assembly_976	FX436207
Pau-assembly_981	FX436212
Pau-assembly_983	FX436214
Pau-assembly_984	FX436215
Pau-assembly_985	FX436216
Pau-assembly_986	FX436217
Pau-assembly_987	FX436218
Pau-assembly_988	FX436219
Pau-assembly_989	FX436220
Pau-assembly_990	FX436221
Pau-assembly_993	FX436224
Pau-assembly_994	FX436225
Pau-assembly_996	FX436227
Pau-assembly_997	FX436228
Pau-assembly_998	FX436229
Pau-assembly_1000	FX436231
Pau-assembly_1001	FX436232
Pau-assembly_1002	FX436233
Pau-assembly_1004	FX436235
Pau-assembly_1005	FX436236
Pau-assembly_1006	FX436237
Pau-assembly_1007	FX436238
Pau-assembly_1008	FX436239
Pau-assembly_1009	FX436240
Pau-assembly_1010	FX436241
Pau-assembly_1013	FX436244
Pau-assembly_1017	FX436248
Pau-assembly_1018	FX436249
Pau-assembly_1019	FX436250
Pau-assembly_1020	FX436251
Pau-assembly_1021	FX436252
Pau-assembly_1023	FX436254
Pau-assembly_1024	FX436255
Pau-assembly_1025	FX436256
Pau-assembly_1026	FX436257
Pau-assembly_1028	FX436259
Pau-assembly_1029	FX436260
Pau-assembly_1031	FX436262
Pau-assembly_1033	FX436264
Pau-assembly_1034	FX436265
Pau-assembly_1035	FX436266
Pau-assembly_1036	FX436267
Pau-assembly_1038	FX436269
Pau-assembly_1043	FX436274
Pau-assembly_1045	FX436276
Pau-assembly_1047	FX436278
Pau-assembly_1049	FX436280
Pau-assembly_1050	FX436281
Pau-assembly_1051	FX436282
Pau-assembly_1053	FX436284
Pau-assembly_1054	FX436285
Pau-assembly_1055	FX436286
Pau-assembly_1056	FX436287
Pau-assembly_1057	FX436288
Pau-assembly_1063	FX436294
Pau-assembly_1064	FX436295
Pau-assembly_1066	FX436297
Pau-assembly_1067	FX436298
Pau-assembly_1070	FX436301
Pau-assembly_1071	FX436302
Pau-assembly_1072	FX436303
Pau-assembly_1074	FX436305
Pau-assembly_1076	FX436307
Pau-assembly_1078	FX436309
Pau-assembly_1079	FX436310
Pau-assembly_1080	FX436311
Pau-assembly_1087	FX436318
Pau-assembly_1089	FX436320
Pau-assembly_1090	FX436321
Pau-assembly_1091	FX436322
Pau-assembly_1092	FX436323
Pau-assembly_1093	FX436324
Pau-assembly_1096	FX436327
Pau-assembly_1097	FX436328
Pau-assembly_1098	FX436329
Pau-assembly_1099	FX436330
Pau-assembly_1101	FX436332
Pau-assembly_1103	FX436334
Pau-assembly_1104	FX436335
Pau-assembly_1106	FX436337
Pau-assembly_1112	FX436343
Pau-assembly_1113	FX436344
Pau-assembly_1114	FX436345
Pau-assembly_1118	FX436349
Pau-assembly_1119	FX436350
Pau-assembly_1121	FX436352
Pau-assembly_1123	FX436354
Pau-assembly_1125	FX436356
Pau-assembly_1128	FX436359
Pau-assembly_1129	FX436360
Pau-assembly_1130	FX436361
Pau-assembly_1131	FX436362
Pau-assembly_1132	FX436363
Pau-assembly_1135	FX436366
Pau-assembly_1136	FX436367
Pau-assembly_1137	FX436368
Pau-assembly_1138	FX436369
Pau-assembly_1141	FX436372
Pau-assembly_1142	FX436373
Pau-assembly_1143	FX436374
Pau-assembly_1145	FX436376
Pau-assembly_1147	FX436378
Pau-assembly_1148	FX436379
Pau-assembly_1149	FX436380
Pau-assembly_1150	FX436381
Pau-assembly_1151	FX436382
Pau-assembly_1152	FX436383
Pau-assembly_1153	FX436384
Pau-assembly_1154	FX436385
Pau-assembly_1158	FX436389
Pau-assembly_1159	FX436390
Pau-assembly_1162	FX436393
Pau-assembly_1165	FX436396
Pau-assembly_1166	FX436397
Pau-assembly_1167	FX436398
Pau-assembly_1168	FX436399
Pau-assembly_1169	FX436400
Pau-assembly_1171	FX436402
Pau-assembly_1172	FX436403
Pau-assembly_1173	FX436404
Pau-assembly_1175	FX436406
Pau-assembly_1176	FX436407
Pau-assembly_1177	FX436408
Pau-assembly_1178	FX436409
Pau-assembly_1180	FX436411
Pau-assembly_1182	FX436413
Pau-assembly_1183	FX436414
Pau-assembly_1184	FX436415
Pau-assembly_1186	FX436417
Pau-assembly_1187	FX436418
Pau-assembly_1188	FX436419
Pau-assembly_1189	FX436420
Pau-assembly_1190	FX436421
Pau-assembly_1192	FX436423
Pau-assembly_1193	FX436424
Pau-assembly_1196	FX436427
Pau-assembly_1199	FX436430
Pau-assembly_1207	FX436438
Pau-assembly_1209	FX436440
Pau-assembly_1213	FX436444
Pau-assembly_1214	FX436445
Pau-assembly_1216	FX436447
Pau-assembly_1217	FX436448
Pau-assembly_1218	FX436449
Pau-assembly_1219	FX436450
Pau-assembly_1220	FX436451
Pau-assembly_1222	FX436453
Pau-assembly_1224	FX436455
Pau-assembly_1225	FX436456
Pau-assembly_1228	FX436459
Pau-assembly_1229	FX436460
Pau-assembly_1231	FX436462
Pau-assembly_1233	FX436464
Pau-assembly_1234	FX436465
Pau-assembly_1236	FX436467
Pau-assembly_1238	FX436469
Pau-assembly_1239	FX436470
Pau-assembly_1242	FX436473
Pau-assembly_1244	FX436475
Pau-assembly_1245	FX436476
Pau-assembly_1247	FX436478
Pau-assembly_1249	FX436480
Pau-assembly_1251	FX436482
Pau-assembly_1252	FX436483
Pau-assembly_1254	FX436485
Pau-assembly_1257	FX436488
Pau-assembly_1260	FX436491
Pau-assembly_1261	FX436492
Pau-assembly_1262	FX436493
Pau-assembly_1263	FX436494
Pau-assembly_1264	FX436495
Pau-assembly_1266	FX436497
Pau-assembly_1268	FX436499
Pau-assembly_1270	FX436501
Pau-assembly_1271	FX436502
Pau-assembly_1272	FX436503
Pau-assembly_1275	FX436506
Pau-assembly_1277	FX436508
Pau-assembly_1278	FX436509
Pau-assembly_1280	FX436511
Pau-assembly_1281	FX436512
Pau-assembly_1282	FX436513
Pau-assembly_1286	FX436517
Pau-assembly_1287	FX436518
Pau-assembly_1290	FX436521
Pau-assembly_1292	FX436523
Pau-assembly_1294	FX436525
Pau-assembly_1297	FX436528
Pau-assembly_1299	FX436530
Pau-assembly_1300	FX436531
Pau-assembly_1301	FX436532
Pau-assembly_1303	FX436534
Pau-assembly_1305	FX436536
Pau-assembly_1306	FX436537
Pau-assembly_1308	FX436539
Pau-assembly_1309	FX436540
Pau-assembly_1310	FX436541
Pau-assembly_1311	FX436542
Pau-assembly_1312	FX436543
Pau-assembly_1315	FX436546
Pau-assembly_1317	FX436548
Pau-assembly_1318	FX436549
Pau-assembly_1319	FX436550
Pau-assembly_1320	FX436551
Pau-assembly_1322	FX436553
Pau-assembly_1323	FX436554
Pau-assembly_1326	FX436557
Pau-assembly_1328	FX436559
Pau-assembly_1329	FX436560
Pau-assembly_1330	FX436561
Pau-assembly_1331	FX436562
Pau-assembly_1332	FX436563
Pau-assembly_1334	FX436565
Pau-assembly_1335	FX436566
Pau-assembly_1336	FX436567
Pau-assembly_1337	FX436568
Pau-assembly_1338	FX436569
Pau-assembly_1343	FX436574
Pau-assembly_1344	FX436575
Pau-assembly_1346	FX436577
Pau-assembly_1347	FX436578
Pau-assembly_1348	FX436579
Pau-assembly_1353	FX436584
Pau-assembly_1354	FX436585
Pau-assembly_1355	FX436586
Pau-assembly_1357	FX436588
Pau-assembly_1360	FX436591
Pau-assembly_1363	FX436594
Pau-assembly_1366	FX436597
Pau-assembly_1367	FX436598
Pau-assembly_1369	FX436600
Pau-assembly_1372	FX436603
Pau-assembly_1375	FX436606
Pau-assembly_1377	FX436608
Pau-assembly_1379	FX436610
Pau-assembly_1380	FX436611
Pau-assembly_1382	FX436613
Pau-assembly_1383	FX436614
Pau-assembly_1384	FX436615
Pau-assembly_1386	FX436617
Pau-assembly_1387	FX436618
Pau-assembly_1390	FX436621
Pau-assembly_1396	FX436627
Pau-assembly_1397	FX436628
Pau-assembly_1398	FX436629
Pau-assembly_1400	FX436631
Pau-assembly_1401	FX436632
Pau-assembly_1402	FX436633
Pau-assembly_1404	FX436635
Pau-assembly_1405	FX436636
Pau-assembly_1407	FX436638
Pau-assembly_1408	FX436639
Pau-assembly_1410	FX436641
Pau-assembly_1413	FX436644
Pau-assembly_1415	FX436646
Pau-assembly_1416	FX436647
Pau-assembly_1417	FX436648
Pau-assembly_1418	FX436649
Pau-assembly_1420	FX436651
Pau-assembly_1421	FX436652
Pau-assembly_1422	FX436653
Pau-assembly_1423	FX436654
Pau-assembly_1426	FX436657
Pau-assembly_1427	FX436658
Pau-assembly_1428	FX436659
Pau-assembly_1429	FX436660
Pau-assembly_1430	FX436661
Pau-assembly_1431	FX436662
Pau-assembly_1433	FX436664
Pau-assembly_1434	FX436665
Pau-assembly_1436	FX436667
Pau-assembly_1437	FX436668
Pau-assembly_1438	FX436669
Pau-assembly_1440	FX436671
Pau-assembly_1441	FX436672
Pau-assembly_1447	FX436678
Pau-assembly_1448	FX436679
Pau-assembly_1449	FX436680
Pau-assembly_1450	FX436681
Pau-assembly_1451	FX436682
Pau-assembly_1454	FX436685
Pau-assembly_1458	FX436689
Pau-assembly_1459	FX436690
Pau-assembly_1460	FX436691
Pau-assembly_1461	FX436692
Pau-assembly_1462	FX436693
Pau-assembly_1464	FX436695
Pau-assembly_1465	FX436696
Pau-assembly_1467	FX436698
Pau-assembly_1468	FX436699
Pau-assembly_1469	FX436700
Pau-assembly_1473	FX436704
Pau-assembly_1475	FX436706
Pau-assembly_1479	FX436710
Pau-assembly_1480	FX436711
Pau-assembly_1482	FX436713
Pau-assembly_1483	FX436714
Pau-assembly_1484	FX436715
Pau-assembly_1485	FX436716
Pau-assembly_1487	FX436718
Pau-assembly_1488	FX436719
Pau-assembly_1490	FX436721
Pau-assembly_1491	FX436722
Pau-assembly_1493	FX436724
Pau-assembly_1494	FX436725
Pau-assembly_1496	FX436727
Pau-assembly_1498	FX436729
Pau-assembly_1502	FX436733
Pau-assembly_1503	FX436734
Pau-assembly_1504	FX436735
Pau-assembly_1505	FX436736
Pau-assembly_1506	FX436737
Pau-assembly_1507	FX436738
Pau-assembly_1512	FX436743
Pau-assembly_1513	FX436744
Pau-assembly_1514	FX436745
Pau-assembly_1516	FX436747
Pau-assembly_1517	FX436748
Pau-assembly_1518	FX436749
Pau-assembly_1519	FX436750
Pau-assembly_1521	FX436752
Pau-assembly_1524	FX436755
Pau-assembly_1527	FX436758
Pau-assembly_1528	FX436759
Pau-assembly_1529	FX436760
Pau-assembly_1530	FX436761
Pau-assembly_1531	FX436762
Pau-assembly_1532	FX436763
Pau-assembly_1533	FX436764
Pau-assembly_1534	FX436765
Pau-assembly_1535	FX436766
Pau-assembly_1539	FX436770
Pau-assembly_1544	FX436775
Pau-assembly_1545	FX436776
Pau-assembly_1546	FX436777
Pau-assembly_1548	FX436779
Pau-assembly_1551	FX436782
Pau-assembly_1553	FX436784
Pau-assembly_1555	FX436786
Pau-assembly_1556	FX436787
Pau-assembly_1557	FX436788
Pau-assembly_1558	FX436789
Pau-assembly_1562	FX436793
Pau-assembly_1564	FX436795
Pau-assembly_1565	FX436796
Pau-assembly_1567	FX436798
Pau-assembly_1569	FX436800
Pau-assembly_1571	FX436802
Pau-assembly_1574	FX436805
Pau-assembly_1575	FX436806
Pau-assembly_1578	FX436809
Pau-assembly_1579	FX436810
Pau-assembly_1584	FX436815
Pau-assembly_1585	FX436816
Pau-assembly_1586	FX436817
Pau-assembly_1587	FX436818
Pau-assembly_1595	FX436826
Pau-assembly_1597	FX436828
Pau-assembly_1598	FX436829
Pau-assembly_1600	FX436831
Pau-assembly_1602	FX436833
Pau-assembly_1604	FX436835
Pau-assembly_1608	FX436839
Pau-assembly_1612	FX436843
Pau-assembly_1614	FX436845
Pau-assembly_1616	FX436847
Pau-assembly_1620	FX436851
Pau-assembly_1622	FX436853
Pau-assembly_1624	FX436855
Pau-assembly_1626	FX436857
Pau-assembly_1627	FX436858
Pau-assembly_1628	FX436859
Pau-assembly_1630	FX436861
Pau-assembly_1631	FX436862
Pau-assembly_1635	FX436866
Pau-assembly_1637	FX436868
Pau-assembly_1638	FX436869
Pau-assembly_1639	FX436870
Pau-assembly_1640	FX436871
Pau-assembly_1641	FX436872
Pau-assembly_1642	FX436873
Pau-assembly_1643	FX436874
Pau-assembly_1644	FX436875
Pau-assembly_1645	FX436876
Pau-assembly_1646	FX436877
Pau-assembly_1647	FX436878
Pau-assembly_1648	FX436879
Pau-assembly_1650	FX436881
Pau-assembly_1652	FX436883
Pau-assembly_1653	FX436884
Pau-assembly_1660	FX436891
Pau-assembly_1662	FX436893
Pau-assembly_1663	FX436894
Pau-assembly_1664	FX436895
Pau-assembly_1665	FX436896
Pau-assembly_1666	FX436897
Pau-assembly_1669	FX436900
Pau-assembly_1670	FX436901
Pau-assembly_1671	FX436902
Pau-assembly_1672	FX436903
Pau-assembly_1674	FX436905
Pau-assembly_1676	FX436907
Pau-assembly_1677	FX436908
Pau-assembly_1678	FX436909
Pau-assembly_1679	FX436910
Pau-assembly_1684	FX436915
Pau-assembly_1685	FX436916
Pau-assembly_1688	FX436919
Pau-assembly_1689	FX436920
Pau-assembly_1691	FX436922
Pau-assembly_1692	FX436923
Pau-assembly_1695	FX436926
Pau-assembly_1698	FX436929
Pau-assembly_1700	FX436931
Pau-assembly_1702	FX436933
Pau-assembly_1703	FX436934
Pau-assembly_1704	FX436935
Pau-assembly_1706	FX436937
Pau-assembly_1708	FX436939
Pau-assembly_1710	FX436941
Pau-assembly_1711	FX436942
Pau-assembly_1713	FX436944
Pau-assembly_1715	FX436946
Pau-assembly_1717	FX436948
Pau-assembly_1721	FX436952
Pau-assembly_1722	FX436953
Pau-assembly_1724	FX436955
Pau-assembly_1725	FX436956
Pau-assembly_1726	FX436957
Pau-assembly_1727	FX436958
Pau-assembly_1728	FX436959
Pau-assembly_1729	FX436960
Pau-assembly_1734	FX436965
Pau-assembly_1735	FX436966
Pau-assembly_1737	FX436968
Pau-assembly_1739	FX436970
Pau-assembly_1740	FX436971
Pau-assembly_1741	FX436972
Pau-assembly_1744	FX436975
Pau-assembly_1745	FX436976
Pau-assembly_1747	FX436978
Pau-assembly_1749	FX436980
Pau-assembly_1750	FX436981
Pau-assembly_1751	FX436982
Pau-assembly_1752	FX436983
Pau-assembly_1758	FX436989
Pau-assembly_1759	FX436990
Pau-assembly_1761	FX436992
Pau-assembly_1764	FX436995
Pau-assembly_1765	FX436996
Pau-assembly_1766	FX436997
Pau-assembly_1768	FX436999
Pau-assembly_1769	FX437000
Pau-assembly_1770	FX437001
Pau-assembly_1772	FX437003
Pau-assembly_1773	FX437004
Pau-assembly_1774	FX437005
Pau-assembly_1776	FX437007
Pau-assembly_1777	FX437008
Pau-assembly_1778	FX437009
Pau-assembly_1779	FX437010
Pau-assembly_1780	FX437011
Pau-assembly_1782	FX437013
Pau-assembly_1783	FX437014
Pau-assembly_1784	FX437015
Pau-assembly_1787	FX437018
Pau-assembly_1789	FX437020
Pau-assembly_1791	FX437022
Pau-assembly_1792	FX437023
Pau-assembly_1795	FX437026
Pau-assembly_1796	FX437027
Pau-assembly_1798	FX437029
Pau-assembly_1801	FX437032
Pau-assembly_1804	FX437035
Pau-assembly_1805	FX437036
Pau-assembly_1807	FX437038
Pau-assembly_1808	FX437039
Pau-assembly_1809	FX437040
Pau-assembly_1810	FX437041
Pau-assembly_1811	FX437042
Pau-assembly_1813	FX437044
Pau-assembly_1818	FX437049
Pau-assembly_1820	FX437051
Pau-assembly_1821	FX437052
Pau-assembly_1823	FX437054
Pau-assembly_1826	FX437057
Pau-assembly_1828	FX437059
Pau-assembly_1829	FX437060
Pau-assembly_1831	FX437062
Pau-assembly_1834	FX437065
Pau-assembly_1836	FX437067
Pau-assembly_1838	FX437069
Pau-assembly_1839	FX437070
Pau-assembly_1842	FX437073
Pau-assembly_1843	FX437074
Pau-assembly_1844	FX437075
Pau-assembly_1847	FX437078
Pau-assembly_1848	FX437079
Pau-assembly_1849	FX437080
Pau-assembly_1850	FX437081
Pau-assembly_1851	FX437082
Pau-assembly_1852	FX437083
Pau-assembly_1855	FX437086
Pau-assembly_1857	FX437088
Pau-assembly_1858	FX437089
Pau-assembly_1861	FX437092
Pau-assembly_1865	FX437096
Pau-assembly_1866	FX437097
Pau-assembly_1867	FX437098
Pau-assembly_1868	FX437099
Pau-assembly_1869	FX437100
Pau-assembly_1873	FX437104
Pau-assembly_1874	FX437105
Pau-assembly_1876	FX437107
Pau-assembly_1879	FX437110
Pau-assembly_1880	FX437111
Pau-assembly_1885	FX437116
Pau-assembly_1888	FX437119
Pau-assembly_1889	FX437120
Pau-assembly_1890	FX437121
Pau-assembly_1891	FX437122
Pau-assembly_1892	FX437123
Pau-assembly_1894	FX437125
Pau-assembly_1896	FX437127
Pau-assembly_1897	FX437128
Pau-assembly_1899	FX437130
Pau-assembly_1902	FX437133
Pau-assembly_1903	FX437134
Pau-assembly_1904	FX437135
Pau-assembly_1905	FX437136
Pau-assembly_1906	FX437137
Pau-assembly_1908	FX437139
Pau-assembly_1914	FX437145
Pau-assembly_1915	FX437146
Pau-assembly_1916	FX437147
Pau-assembly_1922	FX437153
Pau-assembly_1926	FX437157
Pau-assembly_1927	FX437158
Pau-assembly_1929	FX437160
Pau-assembly_1932	FX437163
Pau-assembly_1934	FX437165
Pau-assembly_1935	FX437166
Pau-assembly_1936	FX437167
Pau-assembly_1937	FX437168
Pau-assembly_1939	FX437170
Pau-assembly_1940	FX437171
Pau-assembly_1941	FX437172
Pau-assembly_1947	FX437178
Pau-assembly_1948	FX437179
Pau-assembly_1949	FX437180
Pau-assembly_1952	FX437183
Pau-assembly_1953	FX437184
Pau-assembly_1955	FX437186
Pau-assembly_1958	FX437189
Pau-assembly_1960	FX437191
Pau-assembly_1962	FX437193
Pau-assembly_1963	FX437194
Pau-assembly_1966	FX437197
Pau-assembly_1969	FX437200
Pau-assembly_1970	FX437201
Pau-assembly_1971	FX437202
Pau-assembly_1972	FX437203
Pau-assembly_1974	FX437205
Pau-assembly_1976	FX437207
Pau-assembly_1979	FX437210
Pau-assembly_1981	FX437212
Pau-assembly_1982	FX437213
Pau-assembly_1984	FX437215
Pau-assembly_1985	FX437216
Pau-assembly_1986	FX437217
Pau-assembly_1988	FX437219
Pau-assembly_1989	FX437220
Pau-assembly_1990	FX437221
Pau-assembly_1991	FX437222
Pau-assembly_1992	FX437223
Pau-assembly_1993	FX437224
Pau-assembly_1995	FX437226
Pau-assembly_1997	FX437228
Pau-assembly_1999	FX437230
Pau-assembly_2002	FX437233
Pau-assembly_2003	FX437234
Pau-assembly_2004	FX437235
Pau-assembly_2006	FX437237
Pau-assembly_2007	FX437238
Pau-assembly_2010	FX437241
Pau-assembly_2011	FX437242
Pau-assembly_2012	FX437243
Pau-assembly_2013	FX437244
Pau-assembly_2017	FX437248
Pau-assembly_2019	FX437250
Pau-assembly_2021	FX437252
Pau-assembly_2023	FX437254
Pau-assembly_2026	FX437257
Pau-assembly_2027	FX437258
Pau-assembly_2028	FX437259
Pau-assembly_2031	FX437262
Pau-assembly_2032	FX437263
Pau-assembly_2033	FX437264
Pau-assembly_2034	FX437265
Pau-assembly_2035	FX437266
Pau-assembly_2036	FX437267
Pau-assembly_2038	FX437269
Pau-assembly_2039	FX437270
Pau-assembly_2040	FX437271
Pau-assembly_2041	FX437272
Pau-assembly_2042	FX437273
Pau-assembly_2044	FX437275
Pau-assembly_2046	FX437277
Pau-assembly_2050	FX437281
Pau-assembly_2051	FX437282
Pau-assembly_2052	FX437283
Pau-assembly_2053	FX437284
Pau-assembly_2054	FX437285
Pau-assembly_2057	FX437288
Pau-assembly_2060	FX437291
Pau-assembly_2061	FX437292
Pau-assembly_2062	FX437293
Pau-assembly_2063	FX437294
Pau-assembly_2064	FX437295
Pau-assembly_2066	FX437297
Pau-assembly_2068	FX437299
Pau-assembly_2069	FX437300
Pau-assembly_2071	FX437302
Pau-assembly_2072	FX437303
Pau-assembly_2073	FX437304
Pau-assembly_2074	FX437305
Pau-assembly_2075	FX437306
Pau-assembly_2076	FX437307
Pau-assembly_2078	FX437309
Pau-assembly_2080	FX437311
Pau-assembly_2082	FX437313
Pau-assembly_2084	FX437315
Pau-assembly_2085	FX437316
Pau-assembly_2087	FX437318
Pau-assembly_2091	FX437322
Pau-assembly_2094	FX437325
Pau-assembly_2101	FX437332
Pau-assembly_2102	FX437333
Pau-assembly_2103	FX437334
Pau-assembly_2105	FX437336
Pau-assembly_2107	FX437338
Pau-assembly_2109	FX437340
Pau-assembly_2110	FX437341
Pau-assembly_2113	FX437344
Pau-assembly_2114	FX437345
Pau-assembly_2115	FX437346
Pau-assembly_2116	FX437347
Pau-assembly_2121	FX437352
Pau-assembly_2125	FX437356
Pau-assembly_2128	FX437359
Pau-assembly_2131	FX437362
Pau-assembly_2132	FX437363
Pau-assembly_2133	FX437364
Pau-assembly_2135	FX437366
Pau-assembly_2136	FX437367
Pau-assembly_2137	FX437368
Pau-assembly_2139	FX437370
Pau-assembly_2140	FX437371
Pau-assembly_2141	FX437372
Pau-assembly_2142	FX437373
Pau-assembly_2144	FX437375
Pau-assembly_2145	FX437376
Pau-assembly_2149	FX437380
Pau-assembly_2151	FX437382
Pau-assembly_2152	FX437383
Pau-assembly_2155	FX437386
Pau-assembly_2156	FX437387
Pau-assembly_2158	FX437389
Pau-assembly_2159	FX437390
Pau-assembly_2160	FX437391
Pau-assembly_2161	FX437392
Pau-assembly_2162	FX437393
Pau-assembly_2164	FX437395
Pau-assembly_2166	FX437397
Pau-assembly_2168	FX437399
Pau-assembly_2169	FX437400
Pau-assembly_2172	FX437403
Pau-assembly_2173	FX437404
Pau-assembly_2174	FX437405
Pau-assembly_2175	FX437406
Pau-assembly_2180	FX437411
Pau-assembly_2181	FX437412
Pau-assembly_2183	FX437414
Pau-assembly_2188	FX437419
Pau-assembly_2189	FX437420
Pau-assembly_2191	FX437422
Pau-assembly_2192	FX437423
Pau-assembly_2193	FX437424
Pau-assembly_2194	FX437425
Pau-assembly_2195	FX437426
Pau-assembly_2196	FX437427
Pau-assembly_2201	FX437432
Pau-assembly_2203	FX437434
Pau-assembly_2207	FX437438
Pau-assembly_2208	FX437439
Pau-assembly_2209	FX437440
Pau-assembly_2210	FX437441
Pau-assembly_2211	FX437442
Pau-assembly_2212	FX437443
Pau-assembly_2214	FX437445
Pau-assembly_2215	FX437446
Pau-assembly_2218	FX437449
Pau-assembly_2219	FX437450
Pau-assembly_2222	FX437453
Pau-assembly_2228	FX437459
Pau-assembly_2229	FX437460
Pau-assembly_2231	FX437462
Pau-assembly_2232	FX437463
Pau-assembly_2233	FX437464
Pau-assembly_2234	FX437465
Pau-assembly_2236	FX437467
Pau-assembly_2237	FX437468
Pau-assembly_2240	FX437471
Pau-assembly_2241	FX437472
Pau-assembly_2243	FX437474
Pau-assembly_2244	FX437475
Pau-assembly_2245	FX437476
Pau-assembly_2247	FX437478
Pau-assembly_2248	FX437479
Pau-assembly_2249	FX437480
Pau-assembly_2250	FX437481
Pau-assembly_2252	FX437483
Pau-assembly_2253	FX437484
Pau-assembly_2254	FX437485
Pau-assembly_2255	FX437486
Pau-assembly_2256	FX437487
Pau-assembly_2257	FX437488
Pau-assembly_2258	FX437489
Pau-assembly_2260	FX437491
Pau-assembly_2263	FX437494
Pau-assembly_2265	FX437496
Pau-assembly_2268	FX437499
Pau-assembly_2269	FX437500
Pau-assembly_2270	FX437501
Pau-assembly_2272	FX437503
Pau-assembly_2273	FX437504
Pau-assembly_2275	FX437506
Pau-assembly_2278	FX437509
Pau-assembly_2281	FX437512
Pau-assembly_2283	FX437514
Pau-assembly_2286	FX437517
Pau-assembly_2287	FX437518
Pau-assembly_2288	FX437519
Pau-assembly_2289	FX437520
Pau-assembly_2290	FX437521
Pau-assembly_2291	FX437522
Pau-assembly_2294	FX437525
Pau-assembly_2295	FX437526
Pau-assembly_2296	FX437527
Pau-assembly_2298	FX437529
Pau-assembly_2300	FX437531
Pau-assembly_2301	FX437532
Pau-assembly_2305	FX437536
Pau-assembly_2308	FX437539
Pau-assembly_2312	FX437543
Pau-assembly_2315	FX437546
Pau-assembly_2319	FX437550
Pau-assembly_2320	FX437551
Pau-assembly_2323	FX437554
Pau-assembly_2324	FX437555
Pau-assembly_2325	FX437556
Pau-assembly_2326	FX437557
Pau-assembly_2327	FX437558
Pau-assembly_2329	FX437560
Pau-assembly_2330	FX437561
Pau-assembly_2332	FX437563
Pau-assembly_2333	FX437564
Pau-assembly_2334	FX437565
Pau-assembly_2335	FX437566
Pau-assembly_2336	FX437567
Pau-assembly_2339	FX437570
Pau-assembly_2340	FX437571
Pau-assembly_2344	FX437575
Pau-assembly_2346	FX437577
Pau-assembly_2347	FX437578
Pau-assembly_2348	FX437579
Pau-assembly_2349	FX437580
Pau-assembly_2353	FX437584
Pau-assembly_2354	FX437585
Pau-assembly_2355	FX437586
Pau-assembly_2356	FX437587
Pau-assembly_2358	FX437589
Pau-assembly_2361	FX437592
Pau-assembly_2362	FX437593
Pau-assembly_2363	FX437594
Pau-assembly_2365	FX437596
Pau-assembly_2366	FX437597
Pau-assembly_2369	FX437600
Pau-assembly_2370	FX437601
Pau-assembly_2371	FX437602
Pau-assembly_2372	FX437603
Pau-assembly_2373	FX437604
Pau-assembly_2374	FX437605
Pau-assembly_2375	FX437606
Pau-assembly_2380	FX437611
Pau-assembly_2382	FX437613
Pau-assembly_2383	FX437614
Pau-assembly_2384	FX437615
Pau-assembly_2388	FX437619
Pau-assembly_2391	FX437622
Pau-assembly_2392	FX437623
Pau-assembly_2393	FX437624
Pau-assembly_2394	FX437625
Pau-assembly_2395	FX437626
Pau-assembly_2399	FX437630
Pau-assembly_2402	FX437633
Pau-assembly_2403	FX437634
Pau-assembly_2404	FX437635
Pau-assembly_2405	FX437636
Pau-assembly_2406	FX437637
Pau-assembly_2407	FX437638
Pau-assembly_2408	FX437639
Pau-assembly_2409	FX437640
Pau-assembly_2411	FX437642
Pau-assembly_2418	FX437649
Pau-assembly_2420	FX437651
Pau-assembly_2422	FX437653
Pau-assembly_2424	FX437655
Pau-assembly_2425	FX437656
Pau-assembly_2430	FX437661
Pau-assembly_2431	FX437662
Pau-assembly_2432	FX437663
Pau-assembly_2433	FX437664
Pau-assembly_2435	FX437666
Pau-assembly_2436	FX437667
Pau-assembly_2439	FX437670
Pau-assembly_2443	FX437674
Pau-assembly_2444	FX437675
Pau-assembly_2445	FX437676
Pau-assembly_2446	FX437677
Pau-assembly_2450	FX437681
Pau-assembly_2453	FX437684
Pau-assembly_2459	FX437690
Pau-assembly_2460	FX437691
Pau-assembly_2461	FX437692
Pau-assembly_2463	FX437694
Pau-assembly_2466	FX437697
Pau-assembly_2472	FX437703
Pau-assembly_2473	FX437704
Pau-assembly_2474	FX437705
Pau-assembly_2475	FX437706
Pau-assembly_2477	FX437708
Pau-assembly_2480	FX437711
Pau-assembly_2483	FX437714
Pau-assembly_2484	FX437715
Pau-assembly_2485	FX437716
Pau-assembly_2486	FX437717
Pau-assembly_2488	FX437719
Pau-assembly_2492	FX437723
Pau-assembly_2494	FX437725
Pau-assembly_2496	FX437727
Pau-assembly_2498	FX437729
Pau-assembly_2499	FX437730
Pau-assembly_2500	FX437731
Pau-assembly_2501	FX437732
Pau-assembly_2502	FX437733
Pau-assembly_2505	FX437736
Pau-assembly_2507	FX437738
Pau-assembly_2509	FX437740
Pau-assembly_2511	FX437742
Pau-assembly_2513	FX437744
Pau-assembly_2514	FX437745
Pau-assembly_2518	FX437749
Pau-assembly_2520	FX437751
Pau-assembly_2522	FX437753
Pau-assembly_2524	FX437755
Pau-assembly_2525	FX437756
Pau-assembly_2526	FX437757
Pau-assembly_2527	FX437758
Pau-assembly_2529	FX437760
Pau-assembly_2533	FX437764
Pau-assembly_2534	FX437765
Pau-assembly_2535	FX437766
Pau-assembly_2536	FX437767
Pau-assembly_2538	FX437769
Pau-assembly_2540	FX437771
Pau-assembly_2541	FX437772
Pau-assembly_2543	FX437774
Pau-assembly_2544	FX437775
Pau-assembly_2545	FX437776
Pau-assembly_2547	FX437778
Pau-assembly_2548	FX437779
Pau-assembly_2552	FX437783
Pau-assembly_2555	FX437786
Pau-assembly_2556	FX437787
Pau-assembly_2557	FX437788
Pau-assembly_2558	FX437789
Pau-assembly_2563	FX437794
Pau-assembly_2566	FX437797
Pau-assembly_2567	FX437798
Pau-assembly_2568	FX437799
Pau-assembly_2569	FX437800
Pau-assembly_2571	FX437802
Pau-assembly_2574	FX437805
Pau-assembly_2575	FX437806
Pau-assembly_2576	FX437807
Pau-assembly_2577	FX437808
Pau-assembly_2579	FX437810
Pau-assembly_2581	FX437812
Pau-assembly_2582	FX437813
Pau-assembly_2585	FX437816
Pau-assembly_2586	FX437817
Pau-assembly_2587	FX437818
Pau-assembly_2589	FX437820
Pau-assembly_2591	FX437822
Pau-assembly_2592	FX437823
Pau-assembly_2598	FX437829
Pau-assembly_2599	FX437830
Pau-assembly_2600	FX437831
Pau-assembly_2603	FX437834
Pau-assembly_2604	FX437835
Pau-assembly_2605	FX437836
Pau-assembly_2612	FX437843
Pau-assembly_2613	FX437844
Pau-assembly_2614	FX437845
Pau-assembly_2615	FX437846
Pau-assembly_2616	FX437847
Pau-assembly_2617	FX437848
Pau-assembly_2618	FX437849
Pau-assembly_2620	FX437851
Pau-assembly_2621	FX437852
Pau-assembly_2622	FX437853
Pau-assembly_2623	FX437854
Pau-assembly_2625	FX437856
Pau-assembly_2626	FX437857
Pau-assembly_2627	FX437858
Pau-assembly_2629	FX437860
Pau-assembly_2630	FX437861
Pau-assembly_2631	FX437862
Pau-assembly_2632	FX437863
Pau-assembly_2633	FX437864
Pau-assembly_2641	FX437872
Pau-assembly_2642	FX437873
Pau-assembly_2643	FX437874
Pau-assembly_2645	FX437876
Pau-assembly_2646	FX437877
Pau-assembly_2647	FX437878
Pau-assembly_2649	FX437880
Pau-assembly_2652	FX437883
Pau-assembly_2653	FX437884
Pau-assembly_2655	FX437886
Pau-assembly_2657	FX437888
Pau-assembly_2658	FX437889
Pau-assembly_2659	FX437890
Pau-assembly_2662	FX437893
Pau-assembly_2663	FX437894
Pau-assembly_2664	FX437895
Pau-assembly_2665	FX437896
Pau-assembly_2666	FX437897
Pau-assembly_2667	FX437898
Pau-assembly_2669	FX437900
Pau-assembly_2670	FX437901
Pau-assembly_2671	FX437902
Pau-assembly_2672	FX437903
Pau-assembly_2673	FX437904
Pau-assembly_2677	FX437908
Pau-assembly_2678	FX437909
Pau-assembly_2679	FX437910
Pau-assembly_2682	FX437913
Pau-assembly_2683	FX437914
Pau-assembly_2684	FX437915
Pau-assembly_2686	FX437917
Pau-assembly_2690	FX437921
Pau-assembly_2691	FX437922
Pau-assembly_2692	FX437923
Pau-assembly_2694	FX437925
Pau-assembly_2697	FX437928
Pau-assembly_2698	FX437929
Pau-assembly_2699	FX437930
Pau-assembly_2702	FX437933
Pau-assembly_2703	FX437934
Pau-assembly_2704	FX437935
Pau-assembly_2705	FX437936
Pau-assembly_2706	FX437937
Pau-assembly_2707	FX437938
Pau-assembly_2710	FX437941
Pau-assembly_2711	FX437942
Pau-assembly_2713	FX437944
Pau-assembly_2725	FX437956
Pau-assembly_2726	FX437957
Pau-assembly_2728	FX437959
Pau-assembly_2730	FX437961
Pau-assembly_2734	FX437965
Pau-assembly_2735	FX437966
Pau-assembly_2736	FX437967
Pau-assembly_2737	FX437968
Pau-assembly_2738	FX437969
Pau-assembly_2739	FX437970
Pau-assembly_2740	FX437971
Pau-assembly_2743	FX437974
Pau-assembly_2744	FX437975
Pau-assembly_2745	FX437976
Pau-assembly_2746	FX437977
Pau-assembly_2747	FX437978
Pau-assembly_2748	FX437979
Pau-assembly_2749	FX437980
Pau-assembly_2750	FX437981
Pau-assembly_2753	FX437984
Pau-assembly_2754	FX437985
Pau-assembly_2757	FX437988
Pau-assembly_2758	FX437989
Pau-assembly_2761	FX437992
Pau-assembly_2765	FX437996
Pau-assembly_2766	FX437997
Pau-assembly_2769	FX438000
Pau-assembly_2771	FX438002
Pau-assembly_2772	FX438003
Pau-assembly_2774	FX438005
Pau-assembly_2776	FX438007
Pau-assembly_2777	FX438008
Pau-assembly_2778	FX438009
Pau-assembly_2781	FX438012
Pau-assembly_2782	FX438013
Pau-assembly_2786	FX438017
Pau-assembly_2789	FX438020
Pau-assembly_2790	FX438021
Pau-assembly_2792	FX438023
Pau-assembly_2793	FX438024
Pau-assembly_2794	FX438025
Pau-assembly_2795	FX438026
Pau-assembly_2797	FX438028
Pau-assembly_2800	FX438031
Pau-assembly_2801	FX438032
Pau-assembly_2804	FX438035
Pau-assembly_2806	FX438037
Pau-assembly_2809	FX438040
Pau-assembly_2813	FX438044
Pau-assembly_2814	FX438045
Pau-assembly_2817	FX438048
Pau-assembly_2821	FX438052
Pau-assembly_2822	FX438053
Pau-assembly_2823	FX438054
Pau-assembly_2824	FX438055
Pau-assembly_2827	FX438058
Pau-assembly_2828	FX438059
Pau-assembly_2829	FX438060
Pau-assembly_2830	FX438061
Pau-assembly_2831	FX438062
Pau-assembly_2832	FX438063
Pau-assembly_2836	FX438067
Pau-assembly_2837	FX438068
Pau-assembly_2838	FX438069
Pau-assembly_2839	FX438070
Pau-assembly_2840	FX438071
Pau-assembly_2841	FX438072
Pau-assembly_2842	FX438073
Pau-assembly_2843	FX438074
Pau-assembly_2844	FX438075
Pau-assembly_2845	FX438076
Pau-assembly_2846	FX438077
Pau-assembly_2848	FX438079
Pau-assembly_2853	FX438084
Pau-assembly_2861	FX438092
Pau-assembly_2862	FX438093
Pau-assembly_2863	FX438094
Pau-assembly_2868	FX438099
Pau-assembly_2871	FX438102
Pau-assembly_2872	FX438103
Pau-assembly_2875	FX438106
Pau-assembly_2876	FX438107
Pau-assembly_2877	FX438108
Pau-assembly_2880	FX438111
Pau-assembly_2881	FX438112
Pau-assembly_2882	FX438113
Pau-assembly_2883	FX438114
Pau-assembly_2884	FX438115
Pau-assembly_2885	FX438116
Pau-assembly_2886	FX438117
Pau-assembly_2887	FX438118
Pau-assembly_2890	FX438121
Pau-assembly_2891	FX438122
Pau-assembly_2892	FX438123
Pau-assembly_2893	FX438124
Pau-assembly_2894	FX438125
Pau-assembly_2896	FX438127
Pau-assembly_2897	FX438128
Pau-assembly_2899	FX438130
Pau-assembly_2900	FX438131
Pau-assembly_2905	FX438136
Pau-assembly_2907	FX438138
Pau-assembly_2908	FX438139
Pau-assembly_2910	FX438141
Pau-assembly_2913	FX438144
Pau-assembly_2915	FX438146
Pau-assembly_2916	FX438147
Pau-assembly_2917	FX438148
Pau-assembly_2918	FX438149
Pau-assembly_2919	FX438150
Pau-assembly_2921	FX438152
Pau-assembly_2922	FX438153
Pau-assembly_2923	FX438154
Pau-assembly_2924	FX438155
Pau-assembly_2925	FX438156
Pau-assembly_2927	FX438158
Pau-assembly_2929	FX438160
Pau-assembly_2931	FX438162
Pau-assembly_2932	FX438163
Pau-assembly_2933	FX438164
Pau-assembly_2937	FX438168
Pau-assembly_2938	FX438169
Pau-assembly_2939	FX438170
Pau-assembly_2943	FX438174
Pau-assembly_2944	FX438175
Pau-assembly_2946	FX438177
Pau-assembly_2948	FX438179
Pau-assembly_2950	FX438181
Pau-assembly_2953	FX438184
Pau-assembly_2954	FX438185
Pau-assembly_2955	FX438186
Pau-assembly_2958	FX438189
Pau-assembly_2960	FX438191
Pau-assembly_2961	FX438192
Pau-assembly_2962	FX438193
Pau-assembly_2963	FX438194
Pau-assembly_2965	FX438196
Pau-assembly_2966	FX438197
Pau-assembly_2968	FX438199
Pau-assembly_2969	FX438200
Pau-assembly_2970	FX438201
Pau-assembly_2972	FX438203
Pau-assembly_2974	FX438205
Pau-assembly_2975	FX438206
Pau-assembly_2976	FX438207
Pau-assembly_2977	FX438208
Pau-assembly_2981	FX438212
Pau-assembly_2988	FX438219
Pau-assembly_2989	FX438220
Pau-assembly_2992	FX438223
Pau-assembly_2994	FX438225
Pau-assembly_3000	FX438231
Pau-assembly_3002	FX438233
Pau-assembly_3003	FX438234
Pau-assembly_3004	FX438235
Pau-assembly_3007	FX438238
Pau-assembly_3010	FX438241
Pau-assembly_3011	FX438242
Pau-assembly_3012	FX438243
Pau-assembly_3013	FX438244
Pau-assembly_3015	FX438246
Pau-assembly_3016	FX438247
Pau-assembly_3017	FX438248
Pau-assembly_3018	FX438249
Pau-assembly_3021	FX438252
Pau-assembly_3022	FX438253
Pau-assembly_3023	FX438254
Pau-assembly_3024	FX438255
Pau-assembly_3026	FX438257
Pau-assembly_3027	FX438258
Pau-assembly_3028	FX438259
Pau-assembly_3030	FX438261
Pau-assembly_3033	FX438264
Pau-assembly_3034	FX438265
Pau-assembly_3036	FX438267
Pau-assembly_3037	FX438268
Pau-assembly_3041	FX438272
Pau-assembly_3042	FX438273
Pau-assembly_3043	FX438274
Pau-assembly_3045	FX438276
Pau-assembly_3046	FX438277
Pau-assembly_3047	FX438278
Pau-assembly_3048	FX438279
Pau-assembly_3050	FX438281
Pau-assembly_3053	FX438284
Pau-assembly_3056	FX438287
Pau-assembly_3062	FX438293
Pau-assembly_3064	FX438295
Pau-assembly_3065	FX438296
Pau-assembly_3067	FX438298
Pau-assembly_3068	FX438299
Pau-assembly_3074	FX438305
Pau-assembly_3075	FX438306
Pau-assembly_3076	FX438307
Pau-assembly_3077	FX438308
Pau-assembly_3079	FX438310
Pau-assembly_3080	FX438311
Pau-assembly_3081	FX438312
Pau-assembly_3083	FX438314
Pau-assembly_3085	FX438316
Pau-assembly_3088	FX438319
Pau-assembly_3089	FX438320
Pau-assembly_3091	FX438322
Pau-assembly_3096	FX438327
Pau-assembly_3102	FX438333
Pau-assembly_3104	FX438335
Pau-assembly_3106	FX438337
Pau-assembly_3108	FX438339
Pau-assembly_3109	FX438340
Pau-assembly_3110	FX438341
Pau-assembly_3111	FX438342
Pau-assembly_3112	FX438343
Pau-assembly_3115	FX438346
Pau-assembly_3116	FX438347
Pau-assembly_3117	FX438348
Pau-assembly_3120	FX438351
Pau-assembly_3121	FX438352
Pau-assembly_3122	FX438353
Pau-assembly_3128	FX438359
Pau-assembly_3129	FX438360
Pau-assembly_3131	FX438362
Pau-assembly_3133	FX438364
Pau-assembly_3135	FX438366
Pau-assembly_3137	FX438368
Pau-assembly_3138	FX438369
Pau-assembly_3139	FX438370
Pau-assembly_3140	FX438371
Pau-assembly_3142	FX438373
Pau-assembly_3143	FX438374
Pau-assembly_3144	FX438375
Pau-assembly_3146	FX438377
Pau-assembly_3147	FX438378
Pau-assembly_3149	FX438380
Pau-assembly_3150	FX438381
Pau-assembly_3151	FX438382
Pau-assembly_3152	FX438383
Pau-assembly_3156	FX438387
Pau-assembly_3158	FX438389
Pau-assembly_3159	FX438390
Pau-assembly_3160	FX438391
Pau-assembly_3166	FX438397
Pau-assembly_3167	FX438398
Pau-assembly_3169	FX438400
Pau-assembly_3170	FX438401
Pau-assembly_3171	FX438402
Pau-assembly_3173	FX438404
Pau-assembly_3175	FX438406
Pau-assembly_3176	FX438407
Pau-assembly_3178	FX438409
Pau-assembly_3179	FX438410
Pau-assembly_3180	FX438411
Pau-assembly_3181	FX438412
Pau-assembly_3184	FX438415
Pau-assembly_3188	FX438419
Pau-assembly_3189	FX438420
Pau-assembly_3191	FX438422
Pau-assembly_3192	FX438423
Pau-assembly_3194	FX438425
Pau-assembly_3200	FX438431
Pau-assembly_3201	FX438432
Pau-assembly_3202	FX438433
Pau-assembly_3205	FX438436
Pau-assembly_3208	FX438439
Pau-assembly_3212	FX438443
Pau-assembly_3214	FX438445
Pau-assembly_3216	FX438447
Pau-assembly_3218	FX438449
Pau-assembly_3221	FX438452
Pau-assembly_3222	FX438453
Pau-assembly_3224	FX438455
Pau-assembly_3225	FX438456
Pau-assembly_3228	FX438459
Pau-assembly_3230	FX438461
Pau-assembly_3232	FX438463
Pau-assembly_3239	FX438470
Pau-assembly_3240	FX438471
Pau-assembly_3241	FX438472
Pau-assembly_3242	FX438473
Pau-assembly_3244	FX438475
Pau-assembly_3245	FX438476
Pau-assembly_3246	FX438477
Pau-assembly_3248	FX438479
Pau-assembly_3251	FX438482
Pau-assembly_3255	FX438486
Pau-assembly_3259	FX438490
Pau-assembly_3261	FX438492
Pau-assembly_3267	FX438498
Pau-assembly_3269	FX438500
Pau-assembly_3271	FX438502
Pau-assembly_3273	FX438504
Pau-assembly_3276	FX438507
Pau-assembly_3281	FX438512
Pau-assembly_3282	FX438513
Pau-assembly_3284	FX438515
Pau-assembly_3289	FX438520
Pau-assembly_3293	FX438524
Pau-assembly_3297	FX438528
Pau-assembly_3300	FX438531
Pau-assembly_3302	FX438533
Pau-assembly_3305	FX438536
Pau-assembly_3307	FX438538
Pau-assembly_3313	FX438544
Pau-assembly_3314	FX438545
Pau-assembly_3315	FX438546
Pau-assembly_3317	FX438548
Pau-assembly_3318	FX438549
Pau-assembly_3320	FX438551
Pau-assembly_3321	FX438552
Pau-assembly_3322	FX438553
Pau-assembly_3325	FX438556
Pau-assembly_3326	FX438557
Pau-assembly_3335	FX438566
Pau-assembly_3336	FX438567
Pau-assembly_3352	FX438583
Pau-assembly_3356	FX438587
Pau-assembly_3357	FX438588
Pau-assembly_3358	FX438589
Pau-assembly_3360	FX438591
Pau-assembly_3363	FX438594
Pau-assembly_3364	FX438595
Pau-assembly_3367	FX438598
Pau-assembly_3368	FX438599
Pau-assembly_3369	FX438600
Pau-assembly_3370	FX438601
Pau-assembly_3371	FX438602
Pau-assembly_3374	FX438605
Pau-assembly_3376	FX438607
Pau-assembly_3378	FX438609
Pau-assembly_3380	FX438611
Pau-assembly_3381	FX438612
Pau-assembly_3382	FX438613
Pau-assembly_3388	FX438619
Pau-assembly_3390	FX438621
Pau-assembly_3391	FX438622
Pau-assembly_3392	FX438623
Pau-assembly_3397	FX438628
Pau-assembly_3400	FX438631
Pau-assembly_3401	FX438632
Pau-assembly_3403	FX438634
Pau-assembly_3405	FX438636
Pau-assembly_3408	FX438639
Pau-assembly_3409	FX438640
Pau-assembly_3413	FX438644
Pau-assembly_3414	FX438645
Pau-assembly_3418	FX438649
Pau-assembly_3421	FX438652
Pau-assembly_3422	FX438653
Pau-assembly_3426	FX438657
Pau-assembly_3427	FX438658
Pau-assembly_3432	FX438663
Pau-assembly_3434	FX438665
Pau-assembly_3435	FX438666
Pau-assembly_3436	FX438667
Pau-assembly_3437	FX438668
Pau-assembly_3439	FX438670
Pau-assembly_3441	FX438672
Pau-assembly_3447	FX438678
Pau-assembly_3450	FX438681
Pau-assembly_3451	FX438682
Pau-assembly_3452	FX438683
Pau-assembly_3454	FX438685
Pau-assembly_3455	FX438686
Pau-assembly_3456	FX438687
Pau-assembly_3460	FX438691
Pau-assembly_3463	FX438694
Pau-assembly_3469	FX438700
Pau-assembly_3471	FX438702
Pau-assembly_3472	FX438703
Pau-assembly_3475	FX438706
Pau-assembly_3476	FX438707
Pau-assembly_3479	FX438710
Pau-assembly_3483	FX438714
Pau-assembly_3489	FX438720
Pau-assembly_3491	FX438722
Pau-assembly_3493	FX438724
Pau-assembly_3499	FX438730
Pau-assembly_3500	FX438731
Pau-assembly_3501	FX438732
Pau-assembly_3502	FX438733
Pau-assembly_3506	FX438737
Pau-assembly_3507	FX438738
Pau-assembly_3508	FX438739
Pau-assembly_3509	FX438740
Pau-assembly_3511	FX438742
Pau-assembly_3513	FX438744
Pau-assembly_3515	FX438746
Pau-assembly_3516	FX438747
Pau-assembly_3518	FX438749
Pau-assembly_3524	FX438755
Pau-assembly_3527	FX438758
Pau-assembly_3530	FX438761
Pau-assembly_3531	FX438762
Pau-assembly_3532	FX438763
Pau-assembly_3533	FX438764
Pau-assembly_3534	FX438765
Pau-assembly_3536	FX438767
Pau-assembly_3537	FX438768
Pau-assembly_3545	FX438776
Pau-assembly_3547	FX438778
Pau-assembly_3551	FX438782
Pau-assembly_3553	FX438784
Pau-assembly_3554	FX438785
Pau-assembly_3559	FX438790
Pau-assembly_3560	FX438791
Pau-assembly_3561	FX438792
Pau-assembly_3566	FX438797
Pau-assembly_3572	FX438803
Pau-assembly_3573	FX438804
Pau-assembly_3575	FX438806
Pau-assembly_3576	FX438807
Pau-assembly_3578	FX438809
Pau-assembly_3582	FX438813
Pau-assembly_3583	FX438814
Pau-assembly_3585	FX438816
Pau-assembly_3586	FX438817
Pau-assembly_3592	FX438823
Pau-assembly_3593	FX438824
Pau-assembly_3594	FX438825
Pau-assembly_3596	FX438827
Pau-assembly_3598	FX438829
Pau-assembly_3600	FX438831
Pau-assembly_3601	FX438832
Pau-assembly_3605	FX438836
Pau-assembly_3610	FX438841
Pau-assembly_3612	FX438843
Pau-assembly_3614	FX438845
Pau-assembly_3617	FX438848
Pau-assembly_3619	FX438850
Pau-assembly_3620	FX438851
Pau-assembly_3629	FX438860
Pau-assembly_3631	FX438862
Pau-assembly_3634	FX438865
Pau-assembly_3635	FX438866
Pau-assembly_3638	FX438869
Pau-assembly_3641	FX438872
Pau-assembly_3643	FX438874
Pau-assembly_3644	FX438875
Pau-assembly_3645	FX438876
Pau-assembly_3646	FX438877
Pau-assembly_3649	FX438880
[truncated: 24,658 more rows]
