# Supplementary material for: A Snapshot of a Coral “Holobiont”: A Transcriptome Assembly of the Scleractinian Coral, Porites, Captures a Wide Variety of Genes from Both the Host and Symbiotic Zooxanthellae
Source: PLoS One. 2014 Jan 15;9(1):e85182. doi: 10.1371/journal.pone.0085182 (PMC3893191; doi:10.1371/journal.pone.0085182)
Supplement: File S2 — List of Symbiodinium contigs (tab-separated text; contig names and NCBI accessions). (ZIP) [file pone.0085182.s010.zip › Symbiodinium-contigs.acclist.txt]

Pau-assembly_93	FX435324
Pau-assembly_107	FX435338
Pau-assembly_133	FX435364
Pau-assembly_140	FX435371
Pau-assembly_145	FX435376
Pau-assembly_154	FX435385
Pau-assembly_300	FX435531
Pau-assembly_332	FX435563
Pau-assembly_333	FX435564
Pau-assembly_335	FX435566
Pau-assembly_345	FX435576
Pau-assembly_355	FX435586
Pau-assembly_356	FX435587
Pau-assembly_357	FX435588
Pau-assembly_379	FX435610
Pau-assembly_390	FX435621
Pau-assembly_396	FX435627
Pau-assembly_398	FX435629
Pau-assembly_399	FX435630
Pau-assembly_401	FX435632
Pau-assembly_425	FX435656
Pau-assembly_439	FX435670
Pau-assembly_466	FX435697
Pau-assembly_496	FX435727
Pau-assembly_497	FX435728
Pau-assembly_498	FX435729
Pau-assembly_517	FX435748
Pau-assembly_528	FX435759
Pau-assembly_538	FX435769
Pau-assembly_540	FX435771
Pau-assembly_566	FX435797
Pau-assembly_567	FX435798
Pau-assembly_577	FX435808
Pau-assembly_586	FX435817
Pau-assembly_589	FX435820
Pau-assembly_592	FX435823
Pau-assembly_608	FX435839
Pau-assembly_612	FX435843
Pau-assembly_619	FX435850
Pau-assembly_622	FX435853
Pau-assembly_628	FX435859
Pau-assembly_634	FX435865
Pau-assembly_690	FX435921
Pau-assembly_691	FX435922
Pau-assembly_718	FX435949
Pau-assembly_720	FX435951
Pau-assembly_722	FX435953
Pau-assembly_746	FX435977
Pau-assembly_750	FX435981
Pau-assembly_752	FX435983
Pau-assembly_754	FX435985
Pau-assembly_756	FX435987
Pau-assembly_760	FX435991
Pau-assembly_763	FX435994
Pau-assembly_769	FX436000
Pau-assembly_782	FX436013
Pau-assembly_784	FX436015
Pau-assembly_787	FX436018
Pau-assembly_795	FX436026
Pau-assembly_799	FX436030
Pau-assembly_821	FX436052
Pau-assembly_822	FX436053
Pau-assembly_826	FX436057
Pau-assembly_844	FX436075
Pau-assembly_855	FX436086
Pau-assembly_859	FX436090
Pau-assembly_865	FX436096
Pau-assembly_873	FX436104
Pau-assembly_879	FX436110
Pau-assembly_895	FX436126
Pau-assembly_901	FX436132
Pau-assembly_903	FX436134
Pau-assembly_904	FX436135
Pau-assembly_910	FX436141
Pau-assembly_914	FX436145
Pau-assembly_919	FX436150
Pau-assembly_920	FX436151
Pau-assembly_921	FX436152
Pau-assembly_922	FX436153
Pau-assembly_932	FX436163
Pau-assembly_939	FX436170
Pau-assembly_943	FX436174
Pau-assembly_944	FX436175
Pau-assembly_957	FX436188
Pau-assembly_959	FX436190
Pau-assembly_978	FX436209
Pau-assembly_992	FX436223
Pau-assembly_1011	FX436242
Pau-assembly_1012	FX436243
Pau-assembly_1015	FX436246
Pau-assembly_1016	FX436247
Pau-assembly_1037	FX436268
Pau-assembly_1040	FX436271
Pau-assembly_1041	FX436272
Pau-assembly_1042	FX436273
Pau-assembly_1058	FX436289
Pau-assembly_1061	FX436292
Pau-assembly_1068	FX436299
Pau-assembly_1075	FX436306
Pau-assembly_1077	FX436308
Pau-assembly_1088	FX436319
Pau-assembly_1095	FX436326
Pau-assembly_1102	FX436333
Pau-assembly_1107	FX436338
Pau-assembly_1108	FX436339
Pau-assembly_1111	FX436342
Pau-assembly_1117	FX436348
Pau-assembly_1120	FX436351
Pau-assembly_1156	FX436387
Pau-assembly_1157	FX436388
Pau-assembly_1161	FX436392
Pau-assembly_1163	FX436394
Pau-assembly_1164	FX436395
Pau-assembly_1170	FX436401
Pau-assembly_1174	FX436405
Pau-assembly_1181	FX436412
Pau-assembly_1194	FX436425
Pau-assembly_1195	FX436426
Pau-assembly_1208	FX436439
Pau-assembly_1212	FX436443
Pau-assembly_1227	FX436458
Pau-assembly_1235	FX436466
Pau-assembly_1253	FX436484
Pau-assembly_1255	FX436486
Pau-assembly_1259	FX436490
Pau-assembly_1274	FX436505
Pau-assembly_1279	FX436510
Pau-assembly_1284	FX436515
Pau-assembly_1285	FX436516
Pau-assembly_1288	FX436519
Pau-assembly_1293	FX436524
Pau-assembly_1295	FX436526
Pau-assembly_1298	FX436529
Pau-assembly_1307	FX436538
Pau-assembly_1313	FX436544
Pau-assembly_1314	FX436545
Pau-assembly_1316	FX436547
Pau-assembly_1321	FX436552
Pau-assembly_1325	FX436556
Pau-assembly_1327	FX436558
Pau-assembly_1333	FX436564
Pau-assembly_1340	FX436571
Pau-assembly_1342	FX436573
Pau-assembly_1345	FX436576
Pau-assembly_1350	FX436581
Pau-assembly_1352	FX436583
Pau-assembly_1356	FX436587
Pau-assembly_1358	FX436589
Pau-assembly_1359	FX436590
Pau-assembly_1361	FX436592
Pau-assembly_1364	FX436595
Pau-assembly_1365	FX436596
Pau-assembly_1371	FX436602
Pau-assembly_1374	FX436605
Pau-assembly_1378	FX436609
Pau-assembly_1381	FX436612
Pau-assembly_1385	FX436616
Pau-assembly_1395	FX436626
Pau-assembly_1399	FX436630
Pau-assembly_1406	FX436637
Pau-assembly_1409	FX436640
Pau-assembly_1412	FX436643
Pau-assembly_1414	FX436645
Pau-assembly_1419	FX436650
Pau-assembly_1425	FX436656
Pau-assembly_1444	FX436675
Pau-assembly_1445	FX436676
Pau-assembly_1452	FX436683
Pau-assembly_1455	FX436686
Pau-assembly_1457	FX436688
Pau-assembly_1470	FX436701
Pau-assembly_1474	FX436705
Pau-assembly_1476	FX436707
Pau-assembly_1477	FX436708
Pau-assembly_1478	FX436709
Pau-assembly_1489	FX436720
Pau-assembly_1495	FX436726
Pau-assembly_1497	FX436728
Pau-assembly_1499	FX436730
Pau-assembly_1500	FX436731
Pau-assembly_1510	FX436741
Pau-assembly_1511	FX436742
Pau-assembly_1515	FX436746
Pau-assembly_1520	FX436751
Pau-assembly_1522	FX436753
Pau-assembly_1525	FX436756
Pau-assembly_1536	FX436767
Pau-assembly_1538	FX436769
Pau-assembly_1540	FX436771
Pau-assembly_1542	FX436773
Pau-assembly_1547	FX436778
Pau-assembly_1549	FX436780
Pau-assembly_1554	FX436785
Pau-assembly_1559	FX436790
Pau-assembly_1560	FX436791
Pau-assembly_1561	FX436792
Pau-assembly_1563	FX436794
Pau-assembly_1568	FX436799
Pau-assembly_1570	FX436801
Pau-assembly_1572	FX436803
Pau-assembly_1580	FX436811
Pau-assembly_1582	FX436813
Pau-assembly_1583	FX436814
Pau-assembly_1589	FX436820
Pau-assembly_1599	FX436830
Pau-assembly_1605	FX436836
Pau-assembly_1607	FX436838
Pau-assembly_1609	FX436840
Pau-assembly_1611	FX436842
Pau-assembly_1613	FX436844
Pau-assembly_1617	FX436848
Pau-assembly_1618	FX436849
Pau-assembly_1619	FX436850
Pau-assembly_1623	FX436854
Pau-assembly_1629	FX436860
Pau-assembly_1632	FX436863
Pau-assembly_1633	FX436864
Pau-assembly_1636	FX436867
Pau-assembly_1649	FX436880
Pau-assembly_1655	FX436886
Pau-assembly_1657	FX436888
Pau-assembly_1658	FX436889
Pau-assembly_1659	FX436890
Pau-assembly_1661	FX436892
Pau-assembly_1667	FX436898
Pau-assembly_1675	FX436906
Pau-assembly_1680	FX436911
Pau-assembly_1681	FX436912
Pau-assembly_1683	FX436914
Pau-assembly_1687	FX436918
Pau-assembly_1690	FX436921
Pau-assembly_1693	FX436924
Pau-assembly_1694	FX436925
Pau-assembly_1696	FX436927
Pau-assembly_1701	FX436932
Pau-assembly_1705	FX436936
Pau-assembly_1709	FX436940
Pau-assembly_1716	FX436947
Pau-assembly_1718	FX436949
Pau-assembly_1719	FX436950
Pau-assembly_1723	FX436954
Pau-assembly_1730	FX436961
Pau-assembly_1731	FX436962
Pau-assembly_1738	FX436969
Pau-assembly_1742	FX436973
Pau-assembly_1743	FX436974
Pau-assembly_1755	FX436986
Pau-assembly_1762	FX436993
Pau-assembly_1775	FX437006
Pau-assembly_1781	FX437012
Pau-assembly_1788	FX437019
Pau-assembly_1790	FX437021
Pau-assembly_1793	FX437024
Pau-assembly_1794	FX437025
Pau-assembly_1797	FX437028
Pau-assembly_1800	FX437031
Pau-assembly_1802	FX437033
Pau-assembly_1803	FX437034
Pau-assembly_1812	FX437043
Pau-assembly_1815	FX437046
Pau-assembly_1817	FX437048
Pau-assembly_1824	FX437055
Pau-assembly_1827	FX437058
Pau-assembly_1833	FX437064
Pau-assembly_1835	FX437066
Pau-assembly_1841	FX437072
Pau-assembly_1845	FX437076
Pau-assembly_1853	FX437084
Pau-assembly_1854	FX437085
Pau-assembly_1856	FX437087
Pau-assembly_1863	FX437094
Pau-assembly_1864	FX437095
Pau-assembly_1871	FX437102
Pau-assembly_1872	FX437103
Pau-assembly_1877	FX437108
Pau-assembly_1881	FX437112
Pau-assembly_1882	FX437113
Pau-assembly_1884	FX437115
Pau-assembly_1886	FX437117
Pau-assembly_1895	FX437126
Pau-assembly_1898	FX437129
Pau-assembly_1901	FX437132
Pau-assembly_1907	FX437138
Pau-assembly_1909	FX437140
Pau-assembly_1911	FX437142
Pau-assembly_1913	FX437144
Pau-assembly_1919	FX437150
Pau-assembly_1920	FX437151
Pau-assembly_1921	FX437152
Pau-assembly_1923	FX437154
Pau-assembly_1924	FX437155
Pau-assembly_1928	FX437159
Pau-assembly_1931	FX437162
Pau-assembly_1943	FX437174
Pau-assembly_1944	FX437175
Pau-assembly_1946	FX437177
Pau-assembly_1950	FX437181
Pau-assembly_1956	FX437187
Pau-assembly_1957	FX437188
Pau-assembly_1961	FX437192
Pau-assembly_1964	FX437195
Pau-assembly_1965	FX437196
Pau-assembly_1977	FX437208
Pau-assembly_1978	FX437209
Pau-assembly_1980	FX437211
Pau-assembly_1983	FX437214
Pau-assembly_1996	FX437227
Pau-assembly_1998	FX437229
Pau-assembly_2000	FX437231
Pau-assembly_2008	FX437239
Pau-assembly_2009	FX437240
Pau-assembly_2014	FX437245
Pau-assembly_2015	FX437246
Pau-assembly_2016	FX437247
Pau-assembly_2018	FX437249
Pau-assembly_2020	FX437251
Pau-assembly_2025	FX437256
Pau-assembly_2029	FX437260
Pau-assembly_2045	FX437276
Pau-assembly_2047	FX437278
Pau-assembly_2048	FX437279
Pau-assembly_2055	FX437286
Pau-assembly_2056	FX437287
Pau-assembly_2088	FX437319
Pau-assembly_2089	FX437320
Pau-assembly_2090	FX437321
Pau-assembly_2092	FX437323
Pau-assembly_2093	FX437324
Pau-assembly_2095	FX437326
Pau-assembly_2097	FX437328
Pau-assembly_2098	FX437329
Pau-assembly_2099	FX437330
Pau-assembly_2104	FX437335
Pau-assembly_2108	FX437339
Pau-assembly_2111	FX437342
Pau-assembly_2112	FX437343
Pau-assembly_2117	FX437348
Pau-assembly_2119	FX437350
Pau-assembly_2124	FX437355
Pau-assembly_2126	FX437357
Pau-assembly_2127	FX437358
Pau-assembly_2138	FX437369
Pau-assembly_2148	FX437379
Pau-assembly_2150	FX437381
Pau-assembly_2165	FX437396
Pau-assembly_2167	FX437398
Pau-assembly_2171	FX437402
Pau-assembly_2176	FX437407
Pau-assembly_2178	FX437409
Pau-assembly_2182	FX437413
Pau-assembly_2184	FX437415
Pau-assembly_2185	FX437416
Pau-assembly_2190	FX437421
Pau-assembly_2197	FX437428
Pau-assembly_2198	FX437429
Pau-assembly_2199	FX437430
Pau-assembly_2204	FX437435
Pau-assembly_2206	FX437437
Pau-assembly_2213	FX437444
Pau-assembly_2216	FX437447
Pau-assembly_2217	FX437448
Pau-assembly_2221	FX437452
Pau-assembly_2223	FX437454
Pau-assembly_2224	FX437455
Pau-assembly_2225	FX437456
Pau-assembly_2226	FX437457
Pau-assembly_2230	FX437461
Pau-assembly_2238	FX437469
Pau-assembly_2242	FX437473
Pau-assembly_2251	FX437482
Pau-assembly_2259	FX437490
Pau-assembly_2262	FX437493
Pau-assembly_2264	FX437495
Pau-assembly_2266	FX437497
Pau-assembly_2267	FX437498
Pau-assembly_2271	FX437502
Pau-assembly_2274	FX437505
Pau-assembly_2276	FX437507
Pau-assembly_2277	FX437508
Pau-assembly_2280	FX437511
Pau-assembly_2284	FX437515
Pau-assembly_2285	FX437516
Pau-assembly_2292	FX437523
Pau-assembly_2299	FX437530
Pau-assembly_2303	FX437534
Pau-assembly_2304	FX437535
Pau-assembly_2307	FX437538
Pau-assembly_2309	FX437540
Pau-assembly_2313	FX437544
Pau-assembly_2314	FX437545
Pau-assembly_2316	FX437547
Pau-assembly_2317	FX437548
Pau-assembly_2318	FX437549
Pau-assembly_2321	FX437552
Pau-assembly_2322	FX437553
Pau-assembly_2328	FX437559
Pau-assembly_2338	FX437569
Pau-assembly_2342	FX437573
Pau-assembly_2343	FX437574
Pau-assembly_2345	FX437576
Pau-assembly_2350	FX437581
Pau-assembly_2351	FX437582
Pau-assembly_2352	FX437583
Pau-assembly_2357	FX437588
Pau-assembly_2376	FX437607
Pau-assembly_2378	FX437609
Pau-assembly_2379	FX437610
Pau-assembly_2385	FX437616
Pau-assembly_2389	FX437620
Pau-assembly_2412	FX437643
Pau-assembly_2413	FX437644
Pau-assembly_2414	FX437645
Pau-assembly_2415	FX437646
Pau-assembly_2416	FX437647
Pau-assembly_2417	FX437648
Pau-assembly_2419	FX437650
Pau-assembly_2421	FX437652
Pau-assembly_2426	FX437657
Pau-assembly_2428	FX437659
Pau-assembly_2429	FX437660
Pau-assembly_2434	FX437665
Pau-assembly_2440	FX437671
Pau-assembly_2448	FX437679
Pau-assembly_2449	FX437680
Pau-assembly_2452	FX437683
Pau-assembly_2454	FX437685
Pau-assembly_2455	FX437686
Pau-assembly_2458	FX437689
Pau-assembly_2464	FX437695
Pau-assembly_2465	FX437696
Pau-assembly_2469	FX437700
Pau-assembly_2470	FX437701
Pau-assembly_2476	FX437707
Pau-assembly_2478	FX437709
Pau-assembly_2479	FX437710
Pau-assembly_2491	FX437722
Pau-assembly_2493	FX437724
Pau-assembly_2497	FX437728
Pau-assembly_2503	FX437734
Pau-assembly_2508	FX437739
Pau-assembly_2510	FX437741
Pau-assembly_2516	FX437747
Pau-assembly_2519	FX437750
Pau-assembly_2521	FX437752
Pau-assembly_2523	FX437754
Pau-assembly_2528	FX437759
Pau-assembly_2530	FX437761
Pau-assembly_2537	FX437768
Pau-assembly_2542	FX437773
Pau-assembly_2546	FX437777
Pau-assembly_2549	FX437780
Pau-assembly_2551	FX437782
Pau-assembly_2553	FX437784
Pau-assembly_2554	FX437785
Pau-assembly_2560	FX437791
Pau-assembly_2561	FX437792
Pau-assembly_2565	FX437796
Pau-assembly_2570	FX437801
Pau-assembly_2572	FX437803
Pau-assembly_2573	FX437804
Pau-assembly_2578	FX437809
Pau-assembly_2580	FX437811
Pau-assembly_2584	FX437815
Pau-assembly_2594	FX437825
Pau-assembly_2596	FX437827
Pau-assembly_2601	FX437832
Pau-assembly_2602	FX437833
Pau-assembly_2607	FX437838
Pau-assembly_2608	FX437839
Pau-assembly_2609	FX437840
Pau-assembly_2611	FX437842
Pau-assembly_2624	FX437855
Pau-assembly_2634	FX437865
Pau-assembly_2636	FX437867
Pau-assembly_2637	FX437868
Pau-assembly_2638	FX437869
Pau-assembly_2644	FX437875
Pau-assembly_2648	FX437879
Pau-assembly_2650	FX437881
Pau-assembly_2654	FX437885
Pau-assembly_2660	FX437891
Pau-assembly_2661	FX437892
Pau-assembly_2668	FX437899
Pau-assembly_2674	FX437905
Pau-assembly_2675	FX437906
Pau-assembly_2676	FX437907
Pau-assembly_2685	FX437916
Pau-assembly_2687	FX437918
Pau-assembly_2688	FX437919
Pau-assembly_2689	FX437920
Pau-assembly_2695	FX437926
Pau-assembly_2696	FX437927
Pau-assembly_2700	FX437931
Pau-assembly_2709	FX437940
Pau-assembly_2712	FX437943
Pau-assembly_2715	FX437946
Pau-assembly_2716	FX437947
Pau-assembly_2719	FX437950
Pau-assembly_2720	FX437951
Pau-assembly_2721	FX437952
Pau-assembly_2722	FX437953
Pau-assembly_2723	FX437954
Pau-assembly_2751	FX437982
Pau-assembly_2755	FX437986
Pau-assembly_2760	FX437991
Pau-assembly_2763	FX437994
Pau-assembly_2764	FX437995
Pau-assembly_2773	FX438004
Pau-assembly_2775	FX438006
Pau-assembly_2779	FX438010
Pau-assembly_2783	FX438014
Pau-assembly_2785	FX438016
Pau-assembly_2791	FX438022
Pau-assembly_2802	FX438033
Pau-assembly_2803	FX438034
Pau-assembly_2807	FX438038
Pau-assembly_2808	FX438039
Pau-assembly_2810	FX438041
Pau-assembly_2815	FX438046
Pau-assembly_2816	FX438047
Pau-assembly_2819	FX438050
Pau-assembly_2825	FX438056
Pau-assembly_2835	FX438066
Pau-assembly_2850	FX438081
Pau-assembly_2851	FX438082
Pau-assembly_2854	FX438085
Pau-assembly_2855	FX438086
Pau-assembly_2859	FX438090
Pau-assembly_2860	FX438091
Pau-assembly_2864	FX438095
Pau-assembly_2865	FX438096
Pau-assembly_2869	FX438100
Pau-assembly_2870	FX438101
Pau-assembly_2878	FX438109
Pau-assembly_2879	FX438110
Pau-assembly_2888	FX438119
Pau-assembly_2898	FX438129
Pau-assembly_2902	FX438133
Pau-assembly_2903	FX438134
Pau-assembly_2906	FX438137
Pau-assembly_2912	FX438143
Pau-assembly_2914	FX438145
Pau-assembly_2926	FX438157
Pau-assembly_2928	FX438159
Pau-assembly_2930	FX438161
Pau-assembly_2936	FX438167
Pau-assembly_2940	FX438171
Pau-assembly_2941	FX438172
Pau-assembly_2949	FX438180
Pau-assembly_2951	FX438182
Pau-assembly_2952	FX438183
Pau-assembly_2956	FX438187
Pau-assembly_2959	FX438190
Pau-assembly_2967	FX438198
Pau-assembly_2971	FX438202
Pau-assembly_2978	FX438209
Pau-assembly_2982	FX438213
Pau-assembly_2987	FX438218
Pau-assembly_2990	FX438221
Pau-assembly_2991	FX438222
Pau-assembly_2996	FX438227
Pau-assembly_3001	FX438232
Pau-assembly_3005	FX438236
Pau-assembly_3006	FX438237
Pau-assembly_3008	FX438239
Pau-assembly_3009	FX438240
Pau-assembly_3014	FX438245
Pau-assembly_3019	FX438250
Pau-assembly_3020	FX438251
Pau-assembly_3031	FX438262
Pau-assembly_3032	FX438263
Pau-assembly_3038	FX438269
Pau-assembly_3039	FX438270
Pau-assembly_3040	FX438271
Pau-assembly_3044	FX438275
Pau-assembly_3052	FX438283
Pau-assembly_3054	FX438285
Pau-assembly_3055	FX438286
Pau-assembly_3057	FX438288
Pau-assembly_3058	FX438289
Pau-assembly_3059	FX438290
Pau-assembly_3060	FX438291
Pau-assembly_3061	FX438292
Pau-assembly_3063	FX438294
Pau-assembly_3069	FX438300
Pau-assembly_3070	FX438301
Pau-assembly_3072	FX438303
Pau-assembly_3073	FX438304
Pau-assembly_3078	FX438309
Pau-assembly_3082	FX438313
Pau-assembly_3086	FX438317
Pau-assembly_3090	FX438321
Pau-assembly_3092	FX438323
Pau-assembly_3094	FX438325
Pau-assembly_3095	FX438326
Pau-assembly_3097	FX438328
Pau-assembly_3098	FX438329
Pau-assembly_3099	FX438330
Pau-assembly_3100	FX438331
Pau-assembly_3103	FX438334
Pau-assembly_3105	FX438336
Pau-assembly_3114	FX438345
Pau-assembly_3123	FX438354
Pau-assembly_3124	FX438355
Pau-assembly_3126	FX438357
Pau-assembly_3130	FX438361
Pau-assembly_3132	FX438363
Pau-assembly_3134	FX438365
Pau-assembly_3136	FX438367
Pau-assembly_3141	FX438372
Pau-assembly_3148	FX438379
Pau-assembly_3153	FX438384
Pau-assembly_3155	FX438386
Pau-assembly_3157	FX438388
Pau-assembly_3161	FX438392
Pau-assembly_3162	FX438393
Pau-assembly_3163	FX438394
Pau-assembly_3164	FX438395
Pau-assembly_3165	FX438396
Pau-assembly_3174	FX438405
Pau-assembly_3183	FX438414
Pau-assembly_3185	FX438416
Pau-assembly_3186	FX438417
Pau-assembly_3190	FX438421
Pau-assembly_3193	FX438424
Pau-assembly_3195	FX438426
Pau-assembly_3196	FX438427
Pau-assembly_3197	FX438428
Pau-assembly_3198	FX438429
Pau-assembly_3199	FX438430
Pau-assembly_3203	FX438434
Pau-assembly_3204	FX438435
Pau-assembly_3206	FX438437
Pau-assembly_3207	FX438438
Pau-assembly_3209	FX438440
Pau-assembly_3213	FX438444
Pau-assembly_3215	FX438446
Pau-assembly_3217	FX438448
Pau-assembly_3219	FX438450
Pau-assembly_3223	FX438454
Pau-assembly_3226	FX438457
Pau-assembly_3227	FX438458
Pau-assembly_3229	FX438460
Pau-assembly_3231	FX438462
Pau-assembly_3235	FX438466
Pau-assembly_3237	FX438468
Pau-assembly_3238	FX438469
Pau-assembly_3243	FX438474
Pau-assembly_3249	FX438480
Pau-assembly_3250	FX438481
Pau-assembly_3252	FX438483
Pau-assembly_3254	FX438485
Pau-assembly_3256	FX438487
Pau-assembly_3257	FX438488
Pau-assembly_3260	FX438491
Pau-assembly_3262	FX438493
Pau-assembly_3263	FX438494
Pau-assembly_3264	FX438495
Pau-assembly_3265	FX438496
Pau-assembly_3266	FX438497
Pau-assembly_3268	FX438499
Pau-assembly_3270	FX438501
Pau-assembly_3272	FX438503
Pau-assembly_3275	FX438506
Pau-assembly_3279	FX438510
Pau-assembly_3280	FX438511
Pau-assembly_3286	FX438517
Pau-assembly_3287	FX438518
Pau-assembly_3288	FX438519
Pau-assembly_3294	FX438525
Pau-assembly_3295	FX438526
Pau-assembly_3298	FX438529
Pau-assembly_3299	FX438530
Pau-assembly_3301	FX438532
Pau-assembly_3303	FX438534
Pau-assembly_3306	FX438537
Pau-assembly_3308	FX438539
Pau-assembly_3309	FX438540
Pau-assembly_3311	FX438542
Pau-assembly_3312	FX438543
Pau-assembly_3316	FX438547
Pau-assembly_3323	FX438554
Pau-assembly_3324	FX438555
Pau-assembly_3327	FX438558
Pau-assembly_3330	FX438561
Pau-assembly_3331	FX438562
Pau-assembly_3333	FX438564
Pau-assembly_3334	FX438565
Pau-assembly_3337	FX438568
Pau-assembly_3339	FX438570
Pau-assembly_3342	FX438573
Pau-assembly_3343	FX438574
Pau-assembly_3344	FX438575
Pau-assembly_3351	FX438582
Pau-assembly_3353	FX438584
Pau-assembly_3355	FX438586
Pau-assembly_3359	FX438590
Pau-assembly_3361	FX438592
Pau-assembly_3362	FX438593
Pau-assembly_3365	FX438596
Pau-assembly_3366	FX438597
Pau-assembly_3373	FX438604
Pau-assembly_3375	FX438606
Pau-assembly_3379	FX438610
Pau-assembly_3383	FX438614
Pau-assembly_3384	FX438615
Pau-assembly_3394	FX438625
Pau-assembly_3398	FX438629
Pau-assembly_3402	FX438633
Pau-assembly_3406	FX438637
Pau-assembly_3407	FX438638
Pau-assembly_3412	FX438643
Pau-assembly_3415	FX438646
Pau-assembly_3416	FX438647
Pau-assembly_3417	FX438648
Pau-assembly_3419	FX438650
Pau-assembly_3420	FX438651
Pau-assembly_3423	FX438654
Pau-assembly_3425	FX438656
Pau-assembly_3428	FX438659
Pau-assembly_3429	FX438660
Pau-assembly_3431	FX438662
Pau-assembly_3440	FX438671
Pau-assembly_3443	FX438674
Pau-assembly_3444	FX438675
Pau-assembly_3445	FX438676
Pau-assembly_3448	FX438679
Pau-assembly_3449	FX438680
Pau-assembly_3457	FX438688
Pau-assembly_3458	FX438689
Pau-assembly_3459	FX438690
Pau-assembly_3461	FX438692
Pau-assembly_3464	FX438695
Pau-assembly_3465	FX438696
Pau-assembly_3467	FX438698
Pau-assembly_3468	FX438699
Pau-assembly_3470	FX438701
Pau-assembly_3473	FX438704
Pau-assembly_3474	FX438705
Pau-assembly_3477	FX438708
Pau-assembly_3478	FX438709
Pau-assembly_3480	FX438711
Pau-assembly_3481	FX438712
Pau-assembly_3482	FX438713
Pau-assembly_3484	FX438715
Pau-assembly_3486	FX438717
Pau-assembly_3488	FX438719
Pau-assembly_3490	FX438721
Pau-assembly_3492	FX438723
Pau-assembly_3494	FX438725
Pau-assembly_3497	FX438728
Pau-assembly_3504	FX438735
Pau-assembly_3512	FX438743
Pau-assembly_3514	FX438745
Pau-assembly_3517	FX438748
Pau-assembly_3519	FX438750
Pau-assembly_3520	FX438751
Pau-assembly_3521	FX438752
Pau-assembly_3523	FX438754
Pau-assembly_3526	FX438757
Pau-assembly_3529	FX438760
Pau-assembly_3538	FX438769
Pau-assembly_3539	FX438770
Pau-assembly_3540	FX438771
Pau-assembly_3542	FX438773
Pau-assembly_3546	FX438777
Pau-assembly_3550	FX438781
Pau-assembly_3555	FX438786
Pau-assembly_3556	FX438787
Pau-assembly_3557	FX438788
Pau-assembly_3562	FX438793
Pau-assembly_3564	FX438795
Pau-assembly_3565	FX438796
Pau-assembly_3567	FX438798
Pau-assembly_3568	FX438799
Pau-assembly_3570	FX438801
Pau-assembly_3571	FX438802
Pau-assembly_3574	FX438805
Pau-assembly_3577	FX438808
Pau-assembly_3579	FX438810
Pau-assembly_3580	FX438811
Pau-assembly_3584	FX438815
Pau-assembly_3587	FX438818
Pau-assembly_3588	FX438819
Pau-assembly_3589	FX438820
Pau-assembly_3590	FX438821
Pau-assembly_3591	FX438822
Pau-assembly_3595	FX438826
Pau-assembly_3599	FX438830
Pau-assembly_3603	FX438834
Pau-assembly_3606	FX438837
Pau-assembly_3607	FX438838
Pau-assembly_3608	FX438839
Pau-assembly_3609	FX438840
Pau-assembly_3615	FX438846
Pau-assembly_3618	FX438849
Pau-assembly_3621	FX438852
Pau-assembly_3622	FX438853
Pau-assembly_3623	FX438854
Pau-assembly_3624	FX438855
Pau-assembly_3625	FX438856
Pau-assembly_3628	FX438859
Pau-assembly_3632	FX438863
Pau-assembly_3633	FX438864
Pau-assembly_3636	FX438867
Pau-assembly_3637	FX438868
Pau-assembly_3639	FX438870
Pau-assembly_3647	FX438878
Pau-assembly_3652	FX438883
Pau-assembly_3655	FX438886
Pau-assembly_3656	FX438887
Pau-assembly_3657	FX438888
Pau-assembly_3661	FX438892
Pau-assembly_3672	FX438903
Pau-assembly_3677	FX438908
Pau-assembly_3678	FX438909
Pau-assembly_3680	FX438911
Pau-assembly_3681	FX438912
Pau-assembly_3682	FX438913
Pau-assembly_3684	FX438915
Pau-assembly_3687	FX438918
Pau-assembly_3688	FX438919
Pau-assembly_3692	FX438923
Pau-assembly_3693	FX438924
Pau-assembly_3698	FX438929
Pau-assembly_3699	FX438930
Pau-assembly_3704	FX438935
Pau-assembly_3706	FX438937
Pau-assembly_3707	FX438938
Pau-assembly_3710	FX438941
Pau-assembly_3713	FX438944
Pau-assembly_3714	FX438945
Pau-assembly_3716	FX438947
Pau-assembly_3718	FX438949
Pau-assembly_3725	FX438956
Pau-assembly_3728	FX438959
Pau-assembly_3729	FX438960
Pau-assembly_3735	FX438966
Pau-assembly_3736	FX438967
Pau-assembly_3738	FX438969
Pau-assembly_3739	FX438970
Pau-assembly_3742	FX438973
Pau-assembly_3745	FX438976
Pau-assembly_3753	FX438984
Pau-assembly_3755	FX438986
Pau-assembly_3757	FX438988
Pau-assembly_3759	FX438990
Pau-assembly_3760	FX438991
Pau-assembly_3764	FX438995
Pau-assembly_3765	FX438996
Pau-assembly_3769	FX439000
Pau-assembly_3770	FX439001
Pau-assembly_3772	FX439003
Pau-assembly_3773	FX439004
Pau-assembly_3776	FX439007
Pau-assembly_3777	FX439008
Pau-assembly_3778	FX439009
Pau-assembly_3783	FX439014
Pau-assembly_3784	FX439015
Pau-assembly_3787	FX439018
Pau-assembly_3788	FX439019
Pau-assembly_3790	FX439021
Pau-assembly_3791	FX439022
Pau-assembly_3793	FX439024
Pau-assembly_3799	FX439030
Pau-assembly_3803	FX439034
Pau-assembly_3804	FX439035
Pau-assembly_3805	FX439036
Pau-assembly_3806	FX439037
Pau-assembly_3808	FX439039
Pau-assembly_3813	FX439044
Pau-assembly_3814	FX439045
Pau-assembly_3815	FX439046
Pau-assembly_3816	FX439047
Pau-assembly_3817	FX439048
Pau-assembly_3820	FX439051
Pau-assembly_3821	FX439052
Pau-assembly_3822	FX439053
Pau-assembly_3823	FX439054
Pau-assembly_3828	FX439059
Pau-assembly_3830	FX439061
Pau-assembly_3832	FX439063
Pau-assembly_3835	FX439066
Pau-assembly_3836	FX439067
Pau-assembly_3838	FX439069
Pau-assembly_3840	FX439071
Pau-assembly_3841	FX439072
Pau-assembly_3843	FX439074
Pau-assembly_3846	FX439077
Pau-assembly_3848	FX439079
Pau-assembly_3851	FX439082
Pau-assembly_3852	FX439083
Pau-assembly_3853	FX439084
Pau-assembly_3854	FX439085
Pau-assembly_3856	FX439087
Pau-assembly_3861	FX439092
Pau-assembly_3863	FX439094
Pau-assembly_3864	FX439095
Pau-assembly_3865	FX439096
Pau-assembly_3867	FX439098
Pau-assembly_3869	FX439100
Pau-assembly_3871	FX439102
Pau-assembly_3873	FX439104
Pau-assembly_3877	FX439108
Pau-assembly_3890	FX439121
Pau-assembly_3893	FX439124
Pau-assembly_3894	FX439125
Pau-assembly_3899	FX439130
Pau-assembly_3904	FX439135
Pau-assembly_3905	FX439136
Pau-assembly_3906	FX439137
Pau-assembly_3910	FX439141
Pau-assembly_3912	FX439143
Pau-assembly_3914	FX439145
Pau-assembly_3915	FX439146
Pau-assembly_3916	FX439147
Pau-assembly_3920	FX439151
Pau-assembly_3921	FX439152
Pau-assembly_3923	FX439154
Pau-assembly_3924	FX439155
Pau-assembly_3925	FX439156
Pau-assembly_3926	FX439157
Pau-assembly_3927	FX439158
Pau-assembly_3928	FX439159
Pau-assembly_3930	FX439161
Pau-assembly_3931	FX439162
Pau-assembly_3932	FX439163
Pau-assembly_3933	FX439164
Pau-assembly_3935	FX439166
Pau-assembly_3937	FX439168
Pau-assembly_3938	FX439169
Pau-assembly_3939	FX439170
Pau-assembly_3941	FX439172
Pau-assembly_3942	FX439173
Pau-assembly_3944	FX439175
Pau-assembly_3945	FX439176
Pau-assembly_3947	FX439178
Pau-assembly_3948	FX439179
Pau-assembly_3952	FX439183
Pau-assembly_3956	FX439187
Pau-assembly_3959	FX439190
Pau-assembly_3961	FX439192
Pau-assembly_3967	FX439198
Pau-assembly_3970	FX439201
Pau-assembly_3973	FX439204
Pau-assembly_3979	FX439210
Pau-assembly_3980	FX439211
Pau-assembly_3983	FX439214
Pau-assembly_3988	FX439219
Pau-assembly_3989	FX439220
Pau-assembly_3990	FX439221
Pau-assembly_3991	FX439222
Pau-assembly_3992	FX439223
Pau-assembly_3997	FX439228
Pau-assembly_3998	FX439229
Pau-assembly_3999	FX439230
Pau-assembly_4002	FX439233
Pau-assembly_4004	FX439235
Pau-assembly_4005	FX439236
Pau-assembly_4006	FX439237
Pau-assembly_4007	FX439238
Pau-assembly_4010	FX439241
Pau-assembly_4011	FX439242
Pau-assembly_4012	FX439243
Pau-assembly_4014	FX439245
Pau-assembly_4016	FX439247
Pau-assembly_4022	FX439253
Pau-assembly_4023	FX439254
Pau-assembly_4026	FX439257
Pau-assembly_4033	FX439264
Pau-assembly_4035	FX439266
Pau-assembly_4036	FX439267
Pau-assembly_4040	FX439271
Pau-assembly_4041	FX439272
Pau-assembly_4049	FX439280
Pau-assembly_4050	FX439281
Pau-assembly_4052	FX439283
Pau-assembly_4056	FX439287
Pau-assembly_4057	FX439288
Pau-assembly_4062	FX439293
Pau-assembly_4064	FX439295
Pau-assembly_4065	FX439296
Pau-assembly_4066	FX439297
Pau-assembly_4070	FX439301
Pau-assembly_4072	FX439303
Pau-assembly_4074	FX439305
Pau-assembly_4075	FX439306
Pau-assembly_4077	FX439308
Pau-assembly_4078	FX439309
Pau-assembly_4081	FX439312
Pau-assembly_4083	FX439314
Pau-assembly_4084	FX439315
Pau-assembly_4088	FX439319
Pau-assembly_4093	FX439324
Pau-assembly_4097	FX439328
Pau-assembly_4098	FX439329
Pau-assembly_4104	FX439335
Pau-assembly_4106	FX439337
Pau-assembly_4107	FX439338
Pau-assembly_4109	FX439340
Pau-assembly_4111	FX439342
Pau-assembly_4113	FX439344
Pau-assembly_4114	FX439345
Pau-assembly_4120	FX439351
Pau-assembly_4124	FX439355
Pau-assembly_4125	FX439356
Pau-assembly_4130	FX439361
Pau-assembly_4132	FX439363
Pau-assembly_4136	FX439367
Pau-assembly_4137	FX439368
Pau-assembly_4138	FX439369
Pau-assembly_4139	FX439370
Pau-assembly_4140	FX439371
Pau-assembly_4143	FX439374
Pau-assembly_4146	FX439377
Pau-assembly_4149	FX439380
Pau-assembly_4152	FX439383
Pau-assembly_4153	FX439384
Pau-assembly_4154	FX439385
Pau-assembly_4156	FX439387
Pau-assembly_4157	FX439388
Pau-assembly_4159	FX439390
Pau-assembly_4160	FX439391
Pau-assembly_4162	FX439393
Pau-assembly_4163	FX439394
Pau-assembly_4167	FX439398
Pau-assembly_4168	FX439399
Pau-assembly_4171	FX439402
Pau-assembly_4174	FX439405
Pau-assembly_4175	FX439406
Pau-assembly_4182	FX439413
Pau-assembly_4185	FX439416
Pau-assembly_4186	FX439417
Pau-assembly_4188	FX439419
Pau-assembly_4189	FX439420
Pau-assembly_4193	FX439424
Pau-assembly_4194	FX439425
Pau-assembly_4196	FX439427
Pau-assembly_4199	FX439430
Pau-assembly_4200	FX439431
Pau-assembly_4203	FX439434
Pau-assembly_4204	FX439435
Pau-assembly_4208	FX439439
Pau-assembly_4211	FX439442
Pau-assembly_4212	FX439443
Pau-assembly_4215	FX439446
Pau-assembly_4216	FX439447
Pau-assembly_4221	FX439452
Pau-assembly_4224	FX439455
Pau-assembly_4226	FX439457
Pau-assembly_4227	FX439458
Pau-assembly_4230	FX439461
Pau-assembly_4231	FX439462
Pau-assembly_4237	FX439468
Pau-assembly_4238	FX439469
Pau-assembly_4244	FX439475
Pau-assembly_4245	FX439476
Pau-assembly_4246	FX439477
Pau-assembly_4248	FX439479
Pau-assembly_4252	FX439483
Pau-assembly_4254	FX439485
Pau-assembly_4255	FX439486
Pau-assembly_4258	FX439489
Pau-assembly_4265	FX439496
Pau-assembly_4268	FX439499
Pau-assembly_4270	FX439501
Pau-assembly_4271	FX439502
Pau-assembly_4272	FX439503
Pau-assembly_4273	FX439504
Pau-assembly_4274	FX439505
Pau-assembly_4276	FX439507
Pau-assembly_4279	FX439510
Pau-assembly_4280	FX439511
Pau-assembly_4282	FX439513
Pau-assembly_4292	FX439523
Pau-assembly_4295	FX439526
Pau-assembly_4299	FX439530
Pau-assembly_4301	FX439532
Pau-assembly_4302	FX439533
Pau-assembly_4303	FX439534
Pau-assembly_4305	FX439536
Pau-assembly_4306	FX439537
Pau-assembly_4310	FX439541
Pau-assembly_4317	FX439548
Pau-assembly_4318	FX439549
Pau-assembly_4319	FX439550
Pau-assembly_4321	FX439552
Pau-assembly_4322	FX439553
Pau-assembly_4323	FX439554
Pau-assembly_4324	FX439555
Pau-assembly_4325	FX439556
Pau-assembly_4327	FX439558
Pau-assembly_4330	FX439561
Pau-assembly_4332	FX439563
Pau-assembly_4335	FX439566
Pau-assembly_4338	FX439569
Pau-assembly_4340	FX439571
Pau-assembly_4341	FX439572
Pau-assembly_4342	FX439573
Pau-assembly_4345	FX439576
Pau-assembly_4346	FX439577
Pau-assembly_4347	FX439578
Pau-assembly_4353	FX439584
Pau-assembly_4354	FX439585
Pau-assembly_4358	FX439589
Pau-assembly_4361	FX439592
Pau-assembly_4362	FX439593
Pau-assembly_4364	FX439595
Pau-assembly_4365	FX439596
Pau-assembly_4368	FX439599
Pau-assembly_4371	FX439602
Pau-assembly_4373	FX439604
Pau-assembly_4375	FX439606
Pau-assembly_4376	FX439607
Pau-assembly_4377	FX439608
Pau-assembly_4379	FX439610
Pau-assembly_4381	FX439612
Pau-assembly_4382	FX439613
Pau-assembly_4385	FX439616
Pau-assembly_4387	FX439618
Pau-assembly_4389	FX439620
Pau-assembly_4390	FX439621
Pau-assembly_4392	FX439623
Pau-assembly_4393	FX439624
Pau-assembly_4396	FX439627
Pau-assembly_4399	FX439630
Pau-assembly_4401	FX439632
Pau-assembly_4405	FX439636
Pau-assembly_4406	FX439637
Pau-assembly_4414	FX439645
Pau-assembly_4416	FX439647
Pau-assembly_4418	FX439649
Pau-assembly_4419	FX439650
Pau-assembly_4421	FX439652
Pau-assembly_4422	FX439653
Pau-assembly_4424	FX439655
Pau-assembly_4427	FX439658
Pau-assembly_4428	FX439659
Pau-assembly_4429	FX439660
Pau-assembly_4435	FX439666
Pau-assembly_4438	FX439669
Pau-assembly_4440	FX439671
Pau-assembly_4442	FX439673
Pau-assembly_4443	FX439674
Pau-assembly_4444	FX439675
Pau-assembly_4445	FX439676
Pau-assembly_4447	FX439678
Pau-assembly_4448	FX439679
Pau-assembly_4449	FX439680
Pau-assembly_4450	FX439681
Pau-assembly_4453	FX439684
Pau-assembly_4454	FX439685
Pau-assembly_4461	FX439692
Pau-assembly_4462	FX439693
Pau-assembly_4471	FX439702
Pau-assembly_4472	FX439703
Pau-assembly_4474	FX439705
Pau-assembly_4475	FX439706
Pau-assembly_4480	FX439711
Pau-assembly_4481	FX439712
Pau-assembly_4483	FX439714
Pau-assembly_4487	FX439718
Pau-assembly_4489	FX439720
Pau-assembly_4490	FX439721
Pau-assembly_4492	FX439723
Pau-assembly_4494	FX439725
Pau-assembly_4496	FX439727
Pau-assembly_4498	FX439729
Pau-assembly_4500	FX439731
Pau-assembly_4503	FX439734
Pau-assembly_4504	FX439735
Pau-assembly_4505	FX439736
Pau-assembly_4506	FX439737
Pau-assembly_4507	FX439738
Pau-assembly_4508	FX439739
Pau-assembly_4509	FX439740
Pau-assembly_4510	FX439741
Pau-assembly_4511	FX439742
Pau-assembly_4512	FX439743
Pau-assembly_4514	FX439745
Pau-assembly_4516	FX439747
Pau-assembly_4517	FX439748
Pau-assembly_4520	FX439751
Pau-assembly_4525	FX439756
Pau-assembly_4526	FX439757
Pau-assembly_4530	FX439761
Pau-assembly_4532	FX439763
Pau-assembly_4534	FX439765
Pau-assembly_4535	FX439766
Pau-assembly_4537	FX439768
Pau-assembly_4538	FX439769
Pau-assembly_4539	FX439770
Pau-assembly_4540	FX439771
Pau-assembly_4542	FX439773
Pau-assembly_4546	FX439777
Pau-assembly_4548	FX439779
Pau-assembly_4549	FX439780
Pau-assembly_4550	FX439781
Pau-assembly_4551	FX439782
Pau-assembly_4554	FX439785
Pau-assembly_4562	FX439793
Pau-assembly_4563	FX439794
Pau-assembly_4571	FX439802
Pau-assembly_4573	FX439804
Pau-assembly_4576	FX439807
Pau-assembly_4578	FX439809
Pau-assembly_4583	FX439814
Pau-assembly_4584	FX439815
Pau-assembly_4585	FX439816
Pau-assembly_4586	FX439817
Pau-assembly_4591	FX439822
Pau-assembly_4596	FX439827
Pau-assembly_4598	FX439829
Pau-assembly_4599	FX439830
Pau-assembly_4601	FX439832
Pau-assembly_4603	FX439834
Pau-assembly_4604	FX439835
Pau-assembly_4606	FX439837
Pau-assembly_4609	FX439840
Pau-assembly_4610	FX439841
Pau-assembly_4614	FX439845
Pau-assembly_4617	FX439848
Pau-assembly_4618	FX439849
Pau-assembly_4619	FX439850
Pau-assembly_4621	FX439852
Pau-assembly_4622	FX439853
Pau-assembly_4623	FX439854
Pau-assembly_4627	FX439858
Pau-assembly_4628	FX439859
Pau-assembly_4631	FX439862
Pau-assembly_4633	FX439864
Pau-assembly_4634	FX439865
Pau-assembly_4635	FX439866
Pau-assembly_4636	FX439867
Pau-assembly_4638	FX439869
Pau-assembly_4642	FX439873
Pau-assembly_4643	FX439874
Pau-assembly_4645	FX439876
Pau-assembly_4647	FX439878
Pau-assembly_4651	FX439882
Pau-assembly_4652	FX439883
Pau-assembly_4653	FX439884
Pau-assembly_4655	FX439886
Pau-assembly_4658	FX439889
Pau-assembly_4659	FX439890
Pau-assembly_4660	FX439891
Pau-assembly_4662	FX439893
Pau-assembly_4665	FX439896
Pau-assembly_4666	FX439897
Pau-assembly_4668	FX439899
Pau-assembly_4670	FX439901
Pau-assembly_4674	FX439905
Pau-assembly_4677	FX439908
Pau-assembly_4678	FX439909
Pau-assembly_4680	FX439911
Pau-assembly_4681	FX439912
Pau-assembly_4682	FX439913
Pau-assembly_4687	FX439918
Pau-assembly_4690	FX439921
Pau-assembly_4692	FX439923
Pau-assembly_4695	FX439926
Pau-assembly_4696	FX439927
Pau-assembly_4697	FX439928
Pau-assembly_4698	FX439929
Pau-assembly_4701	FX439932
Pau-assembly_4702	FX439933
Pau-assembly_4703	FX439934
Pau-assembly_4704	FX439935
Pau-assembly_4705	FX439936
Pau-assembly_4706	FX439937
Pau-assembly_4709	FX439940
Pau-assembly_4710	FX439941
Pau-assembly_4712	FX439943
Pau-assembly_4713	FX439944
Pau-assembly_4715	FX439946
Pau-assembly_4717	FX439948
Pau-assembly_4724	FX439955
Pau-assembly_4726	FX439957
Pau-assembly_4732	FX439963
Pau-assembly_4733	FX439964
Pau-assembly_4735	FX439966
Pau-assembly_4737	FX439968
Pau-assembly_4739	FX439970
Pau-assembly_4744	FX439975
Pau-assembly_4747	FX439978
Pau-assembly_4751	FX439982
Pau-assembly_4752	FX439983
Pau-assembly_4757	FX439988
Pau-assembly_4758	FX439989
Pau-assembly_4759	FX439990
Pau-assembly_4760	FX439991
Pau-assembly_4761	FX439992
Pau-assembly_4762	FX439993
Pau-assembly_4763	FX439994
Pau-assembly_4765	FX439996
Pau-assembly_4766	FX439997
Pau-assembly_4773	FX440004
Pau-assembly_4783	FX440014
Pau-assembly_4784	FX440015
Pau-assembly_4785	FX440016
Pau-assembly_4786	FX440017
Pau-assembly_4787	FX440018
Pau-assembly_4788	FX440019
Pau-assembly_4791	FX440022
Pau-assembly_4793	FX440024
Pau-assembly_4794	FX440025
Pau-assembly_4799	FX440030
Pau-assembly_4800	FX440031
Pau-assembly_4802	FX440033
Pau-assembly_4804	FX440035
Pau-assembly_4806	FX440037
Pau-assembly_4807	FX440038
Pau-assembly_4809	FX440040
Pau-assembly_4811	FX440042
Pau-assembly_4815	FX440046
Pau-assembly_4816	FX440047
Pau-assembly_4818	FX440049
Pau-assembly_4822	FX440053
Pau-assembly_4823	FX440054
Pau-assembly_4824	FX440055
Pau-assembly_4825	FX440056
Pau-assembly_4830	FX440061
Pau-assembly_4831	FX440062
Pau-assembly_4838	FX440069
Pau-assembly_4846	FX440077
Pau-assembly_4847	FX440078
Pau-assembly_4848	FX440079
Pau-assembly_4849	FX440080
Pau-assembly_4851	FX440082
Pau-assembly_4852	FX440083
Pau-assembly_4854	FX440085
Pau-assembly_4856	FX440087
Pau-assembly_4857	FX440088
Pau-assembly_4862	FX440093
Pau-assembly_4864	FX440095
Pau-assembly_4867	FX440098
Pau-assembly_4869	FX440100
Pau-assembly_4870	FX440101
Pau-assembly_4871	FX440102
Pau-assembly_4872	FX440103
Pau-assembly_4873	FX440104
Pau-assembly_4874	FX440105
Pau-assembly_4878	FX440109
Pau-assembly_4882	FX440113
Pau-assembly_4884	FX440115
Pau-assembly_4890	FX440121
Pau-assembly_4891	FX440122
Pau-assembly_4895	FX440126
Pau-assembly_4896	FX440127
Pau-assembly_4899	FX440130
Pau-assembly_4901	FX440132
Pau-assembly_4905	FX440136
Pau-assembly_4906	FX440137
Pau-assembly_4908	FX440139
Pau-assembly_4909	FX440140
Pau-assembly_4911	FX440142
Pau-assembly_4912	FX440143
Pau-assembly_4914	FX440145
Pau-assembly_4917	FX440148
Pau-assembly_4932	FX440163
Pau-assembly_4936	FX440167
Pau-assembly_4937	FX440168
Pau-assembly_4938	FX440169
Pau-assembly_4939	FX440170
Pau-assembly_4942	FX440173
Pau-assembly_4944	FX440175
Pau-assembly_4945	FX440176
Pau-assembly_4946	FX440177
Pau-assembly_4947	FX440178
Pau-assembly_4948	FX440179
Pau-assembly_4951	FX440182
Pau-assembly_4953	FX440184
Pau-assembly_4954	FX440185
Pau-assembly_4955	FX440186
Pau-assembly_4956	FX440187
Pau-assembly_4957	FX440188
Pau-assembly_4958	FX440189
Pau-assembly_4959	FX440190
Pau-assembly_4962	FX440193
Pau-assembly_4963	FX440194
Pau-assembly_4965	FX440196
Pau-assembly_4967	FX440198
Pau-assembly_4968	FX440199
Pau-assembly_4969	FX440200
Pau-assembly_4971	FX440202
Pau-assembly_4974	FX440205
Pau-assembly_4975	FX440206
Pau-assembly_4976	FX440207
Pau-assembly_4979	FX440210
Pau-assembly_4980	FX440211
Pau-assembly_4982	FX440213
Pau-assembly_4984	FX440215
Pau-assembly_4985	FX440216
Pau-assembly_4991	FX440222
Pau-assembly_4994	FX440225
Pau-assembly_4996	FX440227
Pau-assembly_4998	FX440229
Pau-assembly_5005	FX440236
Pau-assembly_5007	FX440238
Pau-assembly_5009	FX440240
Pau-assembly_5010	FX440241
Pau-assembly_5013	FX440244
Pau-assembly_5016	FX440247
Pau-assembly_5019	FX440250
Pau-assembly_5022	FX440253
Pau-assembly_5025	FX440256
Pau-assembly_5026	FX440257
Pau-assembly_5030	FX440261
Pau-assembly_5036	FX440267
Pau-assembly_5038	FX440269
Pau-assembly_5041	FX440272
Pau-assembly_5044	FX440275
Pau-assembly_5046	FX440277
Pau-assembly_5049	FX440280
Pau-assembly_5052	FX440283
Pau-assembly_5053	FX440284
Pau-assembly_5058	FX440289
Pau-assembly_5060	FX440291
Pau-assembly_5064	FX440295
Pau-assembly_5065	FX440296
Pau-assembly_5066	FX440297
Pau-assembly_5070	FX440301
Pau-assembly_5071	FX440302
Pau-assembly_5072	FX440303
Pau-assembly_5074	FX440305
Pau-assembly_5075	FX440306
Pau-assembly_5076	FX440307
Pau-assembly_5079	FX440310
Pau-assembly_5081	FX440312
Pau-assembly_5086	FX440317
Pau-assembly_5088	FX440319
Pau-assembly_5089	FX440320
Pau-assembly_5091	FX440322
Pau-assembly_5093	FX440324
Pau-assembly_5095	FX440326
Pau-assembly_5097	FX440328
Pau-assembly_5098	FX440329
Pau-assembly_5100	FX440331
Pau-assembly_5101	FX440332
Pau-assembly_5104	FX440335
Pau-assembly_5109	FX440340
Pau-assembly_5112	FX440343
Pau-assembly_5114	FX440345
Pau-assembly_5115	FX440346
Pau-assembly_5116	FX440347
Pau-assembly_5117	FX440348
Pau-assembly_5123	FX440354
Pau-assembly_5125	FX440356
Pau-assembly_5126	FX440357
Pau-assembly_5128	FX440359
Pau-assembly_5129	FX440360
Pau-assembly_5134	FX440365
Pau-assembly_5137	FX440368
Pau-assembly_5138	FX440369
Pau-assembly_5140	FX440371
Pau-assembly_5143	FX440374
Pau-assembly_5144	FX440375
Pau-assembly_5147	FX440378
Pau-assembly_5153	FX440384
Pau-assembly_5154	FX440385
Pau-assembly_5155	FX440386
Pau-assembly_5156	FX440387
Pau-assembly_5158	FX440389
Pau-assembly_5159	FX440390
Pau-assembly_5164	FX440395
Pau-assembly_5165	FX440396
Pau-assembly_5169	FX440400
Pau-assembly_5170	FX440401
Pau-assembly_5173	FX440404
Pau-assembly_5174	FX440405
Pau-assembly_5176	FX440407
Pau-assembly_5182	FX440413
Pau-assembly_5184	FX440415
Pau-assembly_5185	FX440416
Pau-assembly_5188	FX440419
Pau-assembly_5194	FX440425
Pau-assembly_5195	FX440426
Pau-assembly_5196	FX440427
Pau-assembly_5198	FX440429
Pau-assembly_5199	FX440430
Pau-assembly_5201	FX440432
Pau-assembly_5202	FX440433
Pau-assembly_5204	FX440435
Pau-assembly_5205	FX440436
Pau-assembly_5208	FX440439
Pau-assembly_5209	FX440440
Pau-assembly_5217	FX440448
Pau-assembly_5223	FX440454
Pau-assembly_5225	FX440456
Pau-assembly_5226	FX440457
Pau-assembly_5228	FX440459
Pau-assembly_5231	FX440462
Pau-assembly_5234	FX440465
Pau-assembly_5236	FX440467
Pau-assembly_5240	FX440471
Pau-assembly_5242	FX440473
Pau-assembly_5243	FX440474
Pau-assembly_5244	FX440475
Pau-assembly_5247	FX440478
Pau-assembly_5248	FX440479
Pau-assembly_5250	FX440481
Pau-assembly_5254	FX440485
Pau-assembly_5256	FX440487
Pau-assembly_5258	FX440489
Pau-assembly_5259	FX440490
Pau-assembly_5260	FX440491
Pau-assembly_5261	FX440492
Pau-assembly_5262	FX440493
Pau-assembly_5263	FX440494
Pau-assembly_5270	FX440501
Pau-assembly_5274	FX440505
Pau-assembly_5275	FX440506
Pau-assembly_5278	FX440509
Pau-assembly_5280	FX440511
Pau-assembly_5283	FX440514
Pau-assembly_5285	FX440516
Pau-assembly_5289	FX440520
Pau-assembly_5291	FX440522
Pau-assembly_5292	FX440523
Pau-assembly_5294	FX440525
Pau-assembly_5296	FX440527
Pau-assembly_5297	FX440528
Pau-assembly_5300	FX440531
Pau-assembly_5302	FX440533
Pau-assembly_5305	FX440536
Pau-assembly_5306	FX440537
Pau-assembly_5307	FX440538
Pau-assembly_5308	FX440539
Pau-assembly_5312	FX440543
Pau-assembly_5313	FX440544
Pau-assembly_5315	FX440546
Pau-assembly_5317	FX440548
Pau-assembly_5320	FX440551
Pau-assembly_5321	FX440552
Pau-assembly_5325	FX440556
Pau-assembly_5327	FX440558
Pau-assembly_5328	FX440559
Pau-assembly_5334	FX440565
Pau-assembly_5335	FX440566
Pau-assembly_5338	FX440569
Pau-assembly_5341	FX440572
Pau-assembly_5342	FX440573
Pau-assembly_5346	FX440577
Pau-assembly_5348	FX440579
Pau-assembly_5349	FX440580
Pau-assembly_5350	FX440581
Pau-assembly_5354	FX440585
Pau-assembly_5359	FX440590
Pau-assembly_5364	FX440595
Pau-assembly_5366	FX440597
Pau-assembly_5368	FX440599
Pau-assembly_5369	FX440600
Pau-assembly_5370	FX440601
Pau-assembly_5371	FX440602
Pau-assembly_5372	FX440603
Pau-assembly_5379	FX440610
Pau-assembly_5380	FX440611
Pau-assembly_5381	FX440612
Pau-assembly_5382	FX440613
Pau-assembly_5384	FX440615
Pau-assembly_5389	FX440620
Pau-assembly_5390	FX440621
Pau-assembly_5393	FX440624
Pau-assembly_5395	FX440626
Pau-assembly_5397	FX440628
Pau-assembly_5400	FX440631
Pau-assembly_5401	FX440632
Pau-assembly_5402	FX440633
Pau-assembly_5403	FX440634
Pau-assembly_5404	FX440635
Pau-assembly_5405	FX440636
Pau-assembly_5406	FX440637
Pau-assembly_5407	FX440638
Pau-assembly_5414	FX440645
Pau-assembly_5415	FX440646
Pau-assembly_5417	FX440648
Pau-assembly_5420	FX440651
Pau-assembly_5421	FX440652
Pau-assembly_5422	FX440653
Pau-assembly_5423	FX440654
Pau-assembly_5424	FX440655
Pau-assembly_5425	FX440656
Pau-assembly_5428	FX440659
Pau-assembly_5429	FX440660
Pau-assembly_5431	FX440662
Pau-assembly_5432	FX440663
Pau-assembly_5433	FX440664
Pau-assembly_5437	FX440668
Pau-assembly_5438	FX440669
Pau-assembly_5439	FX440670
Pau-assembly_5440	FX440671
Pau-assembly_5441	FX440672
Pau-assembly_5443	FX440674
Pau-assembly_5444	FX440675
Pau-assembly_5450	FX440681
Pau-assembly_5451	FX440682
Pau-assembly_5455	FX440686
Pau-assembly_5459	FX440690
Pau-assembly_5468	FX440699
Pau-assembly_5469	FX440700
Pau-assembly_5470	FX440701
Pau-assembly_5474	FX440705
Pau-assembly_5475	FX440706
Pau-assembly_5481	FX440712
Pau-assembly_5482	FX440713
Pau-assembly_5483	FX440714
Pau-assembly_5485	FX440716
Pau-assembly_5488	FX440719
Pau-assembly_5491	FX440722
Pau-assembly_5495	FX440726
Pau-assembly_5496	FX440727
Pau-assembly_5497	FX440728
Pau-assembly_5498	FX440729
Pau-assembly_5499	FX440730
Pau-assembly_5500	FX440731
Pau-assembly_5501	FX440732
Pau-assembly_5506	FX440737
Pau-assembly_5507	FX440738
Pau-assembly_5508	FX440739
Pau-assembly_5510	FX440741
Pau-assembly_5511	FX440742
Pau-assembly_5512	FX440743
Pau-assembly_5513	FX440744
Pau-assembly_5514	FX440745
Pau-assembly_5518	FX440749
Pau-assembly_5520	FX440751
Pau-assembly_5522	FX440753
Pau-assembly_5523	FX440754
Pau-assembly_5525	FX440756
Pau-assembly_5526	FX440757
Pau-assembly_5531	FX440762
Pau-assembly_5532	FX440763
Pau-assembly_5533	FX440764
Pau-assembly_5534	FX440765
Pau-assembly_5535	FX440766
Pau-assembly_5536	FX440767
Pau-assembly_5541	FX440772
Pau-assembly_5542	FX440773
Pau-assembly_5543	FX440774
Pau-assembly_5544	FX440775
Pau-assembly_5551	FX440782
Pau-assembly_5552	FX440783
Pau-assembly_5555	FX440786
Pau-assembly_5558	FX440789
Pau-assembly_5561	FX440792
Pau-assembly_5564	FX440795
Pau-assembly_5565	FX440796
Pau-assembly_5569	FX440800
Pau-assembly_5572	FX440803
Pau-assembly_5574	FX440805
Pau-assembly_5575	FX440806
Pau-assembly_5577	FX440808
Pau-assembly_5581	FX440812
Pau-assembly_5584	FX440815
Pau-assembly_5585	FX440816
Pau-assembly_5586	FX440817
Pau-assembly_5587	FX440818
Pau-assembly_5589	FX440820
Pau-assembly_5591	FX440822
Pau-assembly_5592	FX440823
Pau-assembly_5593	FX440824
Pau-assembly_5596	FX440827
Pau-assembly_5598	FX440829
Pau-assembly_5599	FX440830
Pau-assembly_5600	FX440831
Pau-assembly_5601	FX440832
Pau-assembly_5604	FX440835
Pau-assembly_5605	FX440836
Pau-assembly_5606	FX440837
Pau-assembly_5609	FX440840
Pau-assembly_5610	FX440841
Pau-assembly_5613	FX440844
Pau-assembly_5614	FX440845
Pau-assembly_5615	FX440846
Pau-assembly_5617	FX440848
Pau-assembly_5618	FX440849
Pau-assembly_5619	FX440850
Pau-assembly_5620	FX440851
Pau-assembly_5621	FX440852
Pau-assembly_5622	FX440853
Pau-assembly_5627	FX440858
Pau-assembly_5628	FX440859
Pau-assembly_5630	FX440861
Pau-assembly_5634	FX440865
Pau-assembly_5636	FX440867
Pau-assembly_5637	FX440868
Pau-assembly_5638	FX440869
Pau-assembly_5640	FX440871
Pau-assembly_5643	FX440874
Pau-assembly_5644	FX440875
Pau-assembly_5646	FX440877
Pau-assembly_5648	FX440879
Pau-assembly_5650	FX440881
Pau-assembly_5651	FX440882
Pau-assembly_5653	FX440884
Pau-assembly_5654	FX440885
Pau-assembly_5656	FX440887
Pau-assembly_5658	FX440889
Pau-assembly_5660	FX440891
Pau-assembly_5661	FX440892
Pau-assembly_5663	FX440894
Pau-assembly_5668	FX440899
Pau-assembly_5669	FX440900
Pau-assembly_5670	FX440901
Pau-assembly_5673	FX440904
Pau-assembly_5674	FX440905
Pau-assembly_5676	FX440907
Pau-assembly_5678	FX440909
Pau-assembly_5683	FX440914
Pau-assembly_5684	FX440915
Pau-assembly_5689	FX440920
Pau-assembly_5690	FX440921
Pau-assembly_5691	FX440922
Pau-assembly_5693	FX440924
Pau-assembly_5696	FX440927
Pau-assembly_5699	FX440930
Pau-assembly_5702	FX440933
Pau-assembly_5704	FX440935
Pau-assembly_5705	FX440936
Pau-assembly_5706	FX440937
Pau-assembly_5707	FX440938
Pau-assembly_5708	FX440939
Pau-assembly_5709	FX440940
Pau-assembly_5712	FX440943
Pau-assembly_5714	FX440945
Pau-assembly_5715	FX440946
Pau-assembly_5716	FX440947
Pau-assembly_5717	FX440948
Pau-assembly_5719	FX440950
Pau-assembly_5721	FX440952
Pau-assembly_5724	FX440955
Pau-assembly_5726	FX440957
Pau-assembly_5732	FX440963
Pau-assembly_5734	FX440965
Pau-assembly_5736	FX440967
Pau-assembly_5737	FX440968
Pau-assembly_5738	FX440969
Pau-assembly_5739	FX440970
Pau-assembly_5741	FX440972
Pau-assembly_5743	FX440974
Pau-assembly_5744	FX440975
Pau-assembly_5745	FX440976
Pau-assembly_5746	FX440977
Pau-assembly_5748	FX440979
Pau-assembly_5750	FX440981
Pau-assembly_5754	FX440985
Pau-assembly_5757	FX440988
Pau-assembly_5758	FX440989
Pau-assembly_5759	FX440990
Pau-assembly_5762	FX440993
Pau-assembly_5763	FX440994
Pau-assembly_5768	FX440999
Pau-assembly_5769	FX441000
Pau-assembly_5770	FX441001
Pau-assembly_5771	FX441002
Pau-assembly_5772	FX441003
Pau-assembly_5776	FX441007
Pau-assembly_5778	FX441009
Pau-assembly_5780	FX441011
Pau-assembly_5782	FX441013
Pau-assembly_5784	FX441015
Pau-assembly_5785	FX441016
Pau-assembly_5786	FX441017
Pau-assembly_5787	FX441018
Pau-assembly_5790	FX441021
Pau-assembly_5791	FX441022
Pau-assembly_5793	FX441024
Pau-assembly_5794	FX441025
Pau-assembly_5798	FX441029
Pau-assembly_5799	FX441030
Pau-assembly_5800	FX441031
Pau-assembly_5802	FX441033
Pau-assembly_5803	FX441034
Pau-assembly_5805	FX441036
Pau-assembly_5806	FX441037
Pau-assembly_5807	FX441038
Pau-assembly_5809	FX441040
Pau-assembly_5810	FX441041
Pau-assembly_5812	FX441043
Pau-assembly_5814	FX441045
Pau-assembly_5818	FX441049
Pau-assembly_5819	FX441050
Pau-assembly_5822	FX441053
Pau-assembly_5824	FX441055
Pau-assembly_5826	FX441057
Pau-assembly_5831	FX441062
Pau-assembly_5834	FX441065
Pau-assembly_5835	FX441066
Pau-assembly_5836	FX441067
Pau-assembly_5837	FX441068
Pau-assembly_5838	FX441069
Pau-assembly_5842	FX441073
Pau-assembly_5846	FX441077
Pau-assembly_5848	FX441079
Pau-assembly_5850	FX441081
Pau-assembly_5851	FX441082
Pau-assembly_5852	FX441083
Pau-assembly_5853	FX441084
Pau-assembly_5856	FX441087
Pau-assembly_5858	FX441089
Pau-assembly_5860	FX441091
Pau-assembly_5861	FX441092
Pau-assembly_5863	FX441094
Pau-assembly_5866	FX441097
Pau-assembly_5870	FX441101
Pau-assembly_5871	FX441102
Pau-assembly_5874	FX441105
Pau-assembly_5877	FX441108
Pau-assembly_5879	FX441110
Pau-assembly_5881	FX441112
Pau-assembly_5882	FX441113
Pau-assembly_5883	FX441114
Pau-assembly_5885	FX441116
Pau-assembly_5886	FX441117
Pau-assembly_5887	FX441118
Pau-assembly_5888	FX441119
Pau-assembly_5889	FX441120
Pau-assembly_5894	FX441125
Pau-assembly_5896	FX441127
Pau-assembly_5899	FX441130
Pau-assembly_5901	FX441132
Pau-assembly_5902	FX441133
Pau-assembly_5903	FX441134
Pau-assembly_5904	FX441135
Pau-assembly_5906	FX441137
Pau-assembly_5907	FX441138
Pau-assembly_5908	FX441139
Pau-assembly_5909	FX441140
Pau-assembly_5910	FX441141
Pau-assembly_5913	FX441144
Pau-assembly_5914	FX441145
Pau-assembly_5915	FX441146
Pau-assembly_5916	FX441147
Pau-assembly_5917	FX441148
Pau-assembly_5919	FX441150
Pau-assembly_5920	FX441151
Pau-assembly_5922	FX441153
Pau-assembly_5924	FX441155
Pau-assembly_5926	FX441157
Pau-assembly_5927	FX441158
Pau-assembly_5930	FX441161
Pau-assembly_5931	FX441162
Pau-assembly_5932	FX441163
Pau-assembly_5933	FX441164
Pau-assembly_5937	FX441168
Pau-assembly_5938	FX441169
Pau-assembly_5940	FX441171
Pau-assembly_5941	FX441172
Pau-assembly_5942	FX441173
Pau-assembly_5944	FX441175
Pau-assembly_5945	FX441176
Pau-assembly_5948	FX441179
Pau-assembly_5952	FX441183
Pau-assembly_5955	FX441186
Pau-assembly_5957	FX441188
Pau-assembly_5958	FX441189
Pau-assembly_5962	FX441193
Pau-assembly_5964	FX441195
Pau-assembly_5967	FX441198
Pau-assembly_5968	FX441199
Pau-assembly_5970	FX441201
Pau-assembly_5971	FX441202
Pau-assembly_5972	FX441203
Pau-assembly_5974	FX441205
Pau-assembly_5975	FX441206
Pau-assembly_5977	FX441208
Pau-assembly_5984	FX441215
Pau-assembly_5988	FX441219
Pau-assembly_5990	FX441221
Pau-assembly_5992	FX441223
Pau-assembly_5993	FX441224
Pau-assembly_5994	FX441225
Pau-assembly_5995	FX441226
Pau-assembly_5996	FX441227
Pau-assembly_5998	FX441229
Pau-assembly_6001	FX441232
Pau-assembly_6002	FX441233
Pau-assembly_6006	FX441237
Pau-assembly_6008	FX441239
Pau-assembly_6012	FX441243
Pau-assembly_6013	FX441244
Pau-assembly_6014	FX441245
Pau-assembly_6017	FX441248
Pau-assembly_6019	FX441250
Pau-assembly_6020	FX441251
Pau-assembly_6025	FX441256
Pau-assembly_6026	FX441257
Pau-assembly_6027	FX441258
Pau-assembly_6030	FX441261
Pau-assembly_6032	FX441263
Pau-assembly_6036	FX441267
Pau-assembly_6039	FX441270
Pau-assembly_6040	FX441271
Pau-assembly_6041	FX441272
Pau-assembly_6044	FX441275
Pau-assembly_6045	FX441276
Pau-assembly_6046	FX441277
Pau-assembly_6047	FX441278
Pau-assembly_6054	FX441285
Pau-assembly_6057	FX441288
Pau-assembly_6059	FX441290
Pau-assembly_6063	FX441294
Pau-assembly_6065	FX441296
Pau-assembly_6066	FX441297
Pau-assembly_6070	FX441301
Pau-assembly_6071	FX441302
Pau-assembly_6072	FX441303
Pau-assembly_6073	FX441304
Pau-assembly_6074	FX441305
Pau-assembly_6077	FX441308
Pau-assembly_6078	FX441309
Pau-assembly_6079	FX441310
Pau-assembly_6080	FX441311
Pau-assembly_6082	FX441313
Pau-assembly_6088	FX441319
Pau-assembly_6092	FX441323
Pau-assembly_6093	FX441324
Pau-assembly_6095	FX441326
Pau-assembly_6096	FX441327
Pau-assembly_6098	FX441329
Pau-assembly_6099	FX441330
Pau-assembly_6101	FX441332
Pau-assembly_6106	FX441337
Pau-assembly_6107	FX441338
Pau-assembly_6108	FX441339
Pau-assembly_6111	FX441342
Pau-assembly_6112	FX441343
Pau-assembly_6113	FX441344
Pau-assembly_6114	FX441345
Pau-assembly_6115	FX441346
Pau-assembly_6121	FX441352
Pau-assembly_6123	FX441354
Pau-assembly_6127	FX441358
Pau-assembly_6128	FX441359
Pau-assembly_6129	FX441360
Pau-assembly_6132	FX441363
Pau-assembly_6135	FX441366
Pau-assembly_6136	FX441367
Pau-assembly_6150	FX441381
Pau-assembly_6151	FX441382
Pau-assembly_6152	FX441383
Pau-assembly_6154	FX441385
Pau-assembly_6158	FX441389
Pau-assembly_6159	FX441390
Pau-assembly_6160	FX441391
Pau-assembly_6165	FX441396
Pau-assembly_6167	FX441398
Pau-assembly_6170	FX441401
Pau-assembly_6171	FX441402
Pau-assembly_6175	FX441406
Pau-assembly_6176	FX441407
Pau-assembly_6179	FX441410
Pau-assembly_6180	FX441411
Pau-assembly_6181	FX441412
Pau-assembly_6183	FX441414
Pau-assembly_6185	FX441416
Pau-assembly_6186	FX441417
Pau-assembly_6190	FX441421
Pau-assembly_6191	FX441422
Pau-assembly_6192	FX441423
Pau-assembly_6193	FX441424
Pau-assembly_6197	FX441428
Pau-assembly_6198	FX441429
Pau-assembly_6199	FX441430
Pau-assembly_6200	FX441431
Pau-assembly_6201	FX441432
Pau-assembly_6202	FX441433
Pau-assembly_6204	FX441435
Pau-assembly_6206	FX441437
Pau-assembly_6208	FX441439
Pau-assembly_6209	FX441440
Pau-assembly_6210	FX441441
Pau-assembly_6214	FX441445
Pau-assembly_6215	FX441446
Pau-assembly_6217	FX441448
Pau-assembly_6219	FX441450
Pau-assembly_6221	FX441452
Pau-assembly_6222	FX441453
Pau-assembly_6224	FX441455
Pau-assembly_6226	FX441457
Pau-assembly_6230	FX441461
Pau-assembly_6231	FX441462
Pau-assembly_6232	FX441463
Pau-assembly_6233	FX441464
Pau-assembly_6235	FX441466
Pau-assembly_6241	FX441472
Pau-assembly_6243	FX441474
Pau-assembly_6245	FX441476
Pau-assembly_6246	FX441477
Pau-assembly_6247	FX441478
Pau-assembly_6249	FX441480
Pau-assembly_6250	FX441481
Pau-assembly_6253	FX441484
Pau-assembly_6256	FX441487
Pau-assembly_6259	FX441490
Pau-assembly_6260	FX441491
Pau-assembly_6262	FX441493
Pau-assembly_6264	FX441495
Pau-assembly_6266	FX441497
Pau-assembly_6269	FX441500
[truncated: 24,627 more rows]
