# Supplementary material for: A Snapshot of a Coral “Holobiont”: A Transcriptome Assembly of the Scleractinian Coral, Porites, Captures a Wide Variety of Genes from Both the Host and Symbiotic Zooxanthellae
Source: PLoS One. 2014 Jan 15;9(1):e85182. doi: 10.1371/journal.pone.0085182 (PMC3893191; doi:10.1371/journal.pone.0085182)
Supplement: File S3 — Annotation files for all contigs (tab-separated text; contig name, NCBI accession, Swiss-Prot blast result, Pfam ID, KEGG ID). (ZIP) [file pone.0085182.s011.zip]

Archive with 1 entries (1 files):
- Pau_transcriptome.annotation.txt
