# Supplementary material for: A Snapshot of a Coral “Holobiont”: A Transcriptome Assembly of the Scleractinian Coral, Porites, Captures a Wide Variety of Genes from Both the Host and Symbiotic Zooxanthellae
Source: PLoS One. 2014 Jan 15;9(1):e85182. doi: 10.1371/journal.pone.0085182 (PMC3893191; doi:10.1371/journal.pone.0085182)
Supplement: File S3 — Annotation files for all contigs (tab-separated text; contig name, NCBI accession, Swiss-Prot blast result, Pfam ID, KEGG ID). (ZIP) [file pone.0085182.s011.zip › Pau_transcriptome.annotation.txt]

Pau-assembly_1	FX435232	Beta-galactosidase OS=Bos taurus GN=GLB1 PE=2 SV=1| sp|Q58D55|BGAL_BOVIN, 6e-157	Glyco_hydro_35|Glyco_hydro_42
Pau-assembly_2	FX435233
Pau-assembly_3	FX435234	Inositol-3-phosphate synthase 1 OS=Rattus norvegicus GN=Isyna1 PE=2 SV=2| sp|Q6AYK3|INO1_RAT, 0.0	NACHT|AAA_22|AAA_25	K01858
Pau-assembly_4	FX435235
Pau-assembly_5	FX435236
Pau-assembly_6	FX435237
Pau-assembly_7	FX435238	Solute carrier family 35 member F5 OS=Homo sapiens GN=SLC35F5 PE=2 SV=1| sp|Q8WV83|S35F5_HUMAN, 8e-18	MATH	K15289
Pau-assembly_8	FX435239
Pau-assembly_9	FX435240
Pau-assembly_10	FX435241		7tm_1|7TM_GPCR_Srsx
Pau-assembly_11	FX435242
Pau-assembly_12	FX435243
Pau-assembly_13	FX435244	Cytochrome P450 4V2 OS=Homo sapiens GN=CYP4V2 PE=1 SV=2| sp|Q6ZWL3|CP4V2_HUMAN, 1e-152	p450	K07427
Pau-assembly_14	FX435245
Pau-assembly_15	FX435246
Pau-assembly_16	FX435247
Pau-assembly_17	FX435248
Pau-assembly_18	FX435249
Pau-assembly_19	FX435250	mRNA-decapping enzyme 1B OS=Bos taurus GN=DCP1B PE=2 SV=1| sp|Q3SZL6|DCP1B_BOVIN, 5e-40	DCP1|WH1	K12611
Pau-assembly_20	FX435251	Zinc finger protein 431 OS=Homo sapiens GN=ZNF431 PE=2 SV=2| sp|Q8TF32|ZN431_HUMAN, 2e-64	zf-H2C2_2|zf-C2H2|zf-C2H2_4|zf-C2H2_jaz
Pau-assembly_21	FX435252
Pau-assembly_22	FX435253	Protein flightless-1 OS=Drosophila melanogaster GN=fliI PE=2 SV=1| sp|Q24020|FLII_DROME, 0.0	Gelsolin|LRR_4|LRR_8|LRR_1
Pau-assembly_23	FX435254
Pau-assembly_24	FX435255	Caspase-3 OS=Bos taurus GN=CASP3 PE=2 SV=1| sp|Q08DY9|CASP3_BOVIN, 6e-47	Peptidase_C14|DED|Death|PYRIN	K04398
Pau-assembly_25	FX435256
Pau-assembly_26	FX435257		Lipase_GDSL_2
Pau-assembly_27	FX435258
Pau-assembly_28	FX435259
Pau-assembly_29	FX435260	BTB/POZ domain-containing protein 9 OS=Bos taurus GN=BTBD9 PE=2 SV=2| sp|A4IFG2|BTBD9_BOVIN, 0.0	BTB|BACK|F5_F8_type_C	K10481
Pau-assembly_30	FX435261	Dynamin-1 OS=Bos taurus GN=DNM1 PE=2 SV=1| sp|Q08DF4|DYN1_BOVIN, 0.0	Dynamin_M|Dynamin_N|GED|PH	K01528
Pau-assembly_31	FX435262		Death
Pau-assembly_32	FX435263
Pau-assembly_33	FX435264
Pau-assembly_34	FX435265
Pau-assembly_35	FX435266
Pau-assembly_36	FX435267
Pau-assembly_37	FX435268
Pau-assembly_38	FX435269
Pau-assembly_39	FX435270
Pau-assembly_40	FX435271	Protein deltex-2 OS=Homo sapiens GN=DTX2 PE=1 SV=3| sp|Q86UW9|DTX2_HUMAN, 2e-86	WWE|zf-rbx1|zf-RING_2|zf-C3HC4|zf-Apc11	K06058
Pau-assembly_41	FX435272	DNA/RNA-binding protein KIN17 OS=Homo sapiens GN=KIN PE=1 SV=2| sp|O60870|KIN17_HUMAN, 2e-120	Kin17_mid	K13102
Pau-assembly_42	FX435273	Mitochondrial fission 1 protein OS=Homo sapiens GN=FIS1 PE=1 SV=2| sp|Q9Y3D6|FIS1_HUMAN, 2e-29	Fis1_TPR_C|Fis1_TPR_N|TPR_2|Apc3|TPR_11
Pau-assembly_43	FX435274	Vesicle transport through interaction with t-SNAREs homolog 1A OS=Homo sapiens GN=VTI1A PE=1 SV=2| sp|Q96AJ9|VTI1A_HUMAN, 2e-58	V-SNARE|V-SNARE_C	K08493
Pau-assembly_44	FX435275	Acyl-CoA dehydrogenase family member 11 OS=Gallus gallus GN=ACAD11 PE=2 SV=1| sp|Q5ZHT1|ACD11_CHICK, 4e-60	APH|EcKinase|Fructosamin_kin|DUF1679|Choline_kinase
Pau-assembly_45	FX435276
Pau-assembly_46	FX435277
Pau-assembly_47	FX435278
Pau-assembly_48	FX435279
Pau-assembly_49	FX435280	Protein YIPF6 OS=Danio rerio GN=yipf6 PE=2 SV=1| sp|Q6IQ85|YIPF6_DANRE, 3e-88	Yip1
Pau-assembly_50	FX435281
Pau-assembly_51	FX435282	Glutamine--tRNA ligase OS=Pseudomonas mendocina (strain ymp) GN=glnS PE=3 SV=1| sp|A4XVG2|SYQ_PSEMY, 2e-166	tRNA-synt_1c|tRNA-synt_1c_C	K01886
Pau-assembly_52	FX435283		fn3|Interfer-bind
Pau-assembly_53	FX435284	Hemicentin-1 OS=Homo sapiens GN=HMCN1 PE=1 SV=2| sp|Q96RW7|HMCN1_HUMAN, 5e-15	Ig_2|I-set|Ig_3|ig|V-set|C2-set_2
Pau-assembly_54	FX435285
Pau-assembly_55	FX435286
Pau-assembly_56	FX435287
Pau-assembly_57	FX435288
Pau-assembly_58	FX435289	G patch domain-containing protein 4 OS=Bos taurus GN=GPATCH4 PE=2 SV=1| sp|Q2KJE1|GPTC4_BOVIN, 2e-17
Pau-assembly_59	FX435290
Pau-assembly_60	FX435291
Pau-assembly_61	FX435292	TNF receptor-associated factor 2 OS=Homo sapiens GN=TRAF2 PE=1 SV=2| sp|Q12933|TRAF2_HUMAN, 4e-103	MATH|zf-TRAF|zf-RING_5	K03173
Pau-assembly_62	FX435293	Trans-2,3-enoyl-CoA reductase OS=Bos taurus GN=TECR PE=2 SV=1| sp|Q3ZCD7|TECR_BOVIN, 5e-113	Steroid_dh	K10258
Pau-assembly_63	FX435294
Pau-assembly_64	FX435295	FUN14 domain-containing protein 1 OS=Bos taurus GN=FUNDC1 PE=2 SV=1| sp|F1N5S9|FUND1_BOVIN, 2e-18	FUN14
Pau-assembly_65	FX435296	Fibronectin type-III domain-containing protein 3A OS=Homo sapiens GN=FNDC3A PE=1 SV=4| sp|Q9Y2H6|FND3A_HUMAN, 2e-175	fn3|SusE|Interfer-bind|Y_Y_Y
Pau-assembly_66	FX435297	Frizzled-8 OS=Homo sapiens GN=FZD8 PE=1 SV=1| sp|Q9H461|FZD8_HUMAN, 5e-46	Fz|Shisa
Pau-assembly_67	FX435298
Pau-assembly_68	FX435299
Pau-assembly_69	FX435300	UPF0549 protein C20orf43 homolog OS=Gallus gallus GN=RCJMB04_16p11 PE=2 SV=1| sp|Q5ZJN1|CT043_CHICK, 5e-73	Rtf2
Pau-assembly_70	FX435301	NAD-dependent deacetylase sirtuin-6 OS=Homo sapiens GN=SIRT6 PE=1 SV=2| sp|Q8N6T7|SIRT6_HUMAN, 7e-112	SIR2	K11416
Pau-assembly_71	FX435302	Melanocortin receptor 5 OS=Homo sapiens GN=MC5R PE=1 SV=3| sp|P33032|MC5R_HUMAN, 2e-10	7tm_1|7TM_GPCR_Srsx|7TM_GPCR_Srx|7TM_GPCR_Srv
Pau-assembly_72	FX435303	Brain-specific angiogenesis inhibitor 1 OS=Mus musculus GN=Bai1 PE=1 SV=1| sp|Q3UHD1|BAI1_MOUSE, 5e-38	TSP_1
Pau-assembly_73	FX435304	Solute carrier family 35 member D3 OS=Homo sapiens GN=SLC35D3 PE=2 SV=1| sp|Q5M8T2|S35D3_HUMAN, 1e-28	TPT	K15281
Pau-assembly_74	FX435305	Protein FAM134A OS=Homo sapiens GN=FAM134A PE=1 SV=3| sp|Q8NC44|F134A_HUMAN, 9e-06	Reticulon
Pau-assembly_75	FX435306
Pau-assembly_76	FX435307	Neuroendocrine convertase 1 OS=Homo sapiens GN=PCSK1 PE=1 SV=2| sp|P29120|NEC1_HUMAN, 0.0	Peptidase_S8|P_proprotein	K01359
Pau-assembly_77	FX435308	Jouberin OS=Homo sapiens GN=AHI1 PE=1 SV=1| sp|Q8N157|AHI1_HUMAN, 0.0	WD40|SH3_1|SH3_9|SH3_2	K16740
Pau-assembly_78	FX435309	Ubiquitin carboxyl-terminal hydrolase 46 OS=Homo sapiens GN=USP46 PE=1 SV=1| sp|P62068|UBP46_HUMAN, 0.0	UCH|UCH_1	K11842
Pau-assembly_79	FX435310	Lysine-specific demethylase 8 OS=Homo sapiens GN=JMJD5 PE=1 SV=1| sp|Q8N371|KDM8_HUMAN, 7e-15	Cupin_8|EF-hand_6|Cupin_4|EF-hand_7
Pau-assembly_80	FX435311		Big_3_4|fn3
Pau-assembly_81	FX435312
Pau-assembly_82	FX435313	Casein kinase I isoform alpha OS=Homo sapiens GN=CSNK1A1 PE=1 SV=2| sp|P48729|KC1A_HUMAN, 2e-174	Pkinase|Pkinase_Tyr|APH|Kdo	K08957
Pau-assembly_83	FX435314
Pau-assembly_84	FX435315		Thioesterase|Lipase_3|DUF2974
Pau-assembly_85	FX435316
Pau-assembly_86	FX435317	Leucine-rich repeat-containing protein 47 OS=Homo sapiens GN=LRRC47 PE=1 SV=1| sp|Q8N1G4|LRC47_HUMAN, 1e-68	LRR_8|LRR_4|LRR_1|B3_4|LRR_7
Pau-assembly_87	FX435318
Pau-assembly_88	FX435319
Pau-assembly_89	FX435320
Pau-assembly_90	FX435321
Pau-assembly_91	FX435322
Pau-assembly_92	FX435323	Protein TAR1 OS=Kluyveromyces lactis (strain ATCC 8585 / CBS 2359 / DSM 70799 / NBRC 1267 / NRRL Y-1140 / WM37) GN=TAR1-A PE=4 SV=2| sp|Q6CQE5|TAR1_KLULA, 1e-06
Pau-assembly_93	FX435324
Pau-assembly_94	FX435325
Pau-assembly_95	FX435326
Pau-assembly_96	FX435327
Pau-assembly_97	FX435328
Pau-assembly_98	FX435329
Pau-assembly_99	FX435330
Pau-assembly_100	FX435331
Pau-assembly_101	FX435332
Pau-assembly_102	FX435333
Pau-assembly_103	FX435334
Pau-assembly_104	FX435335
Pau-assembly_105	FX435336
Pau-assembly_106	FX435337
Pau-assembly_107	FX435338
Pau-assembly_108	FX435339
Pau-assembly_109	FX435340
Pau-assembly_110	FX435341
Pau-assembly_111	FX435342
Pau-assembly_112	FX435343
Pau-assembly_113	FX435344
Pau-assembly_114	FX435345
Pau-assembly_115	FX435346
Pau-assembly_116	FX435347
Pau-assembly_117	FX435348
Pau-assembly_118	FX435349
Pau-assembly_119	FX435350
Pau-assembly_120	FX435351
Pau-assembly_121	FX435352
Pau-assembly_122	FX435353
Pau-assembly_123	FX435354
Pau-assembly_124	FX435355
Pau-assembly_125	FX435356
Pau-assembly_126	FX435357
Pau-assembly_127	FX435358
Pau-assembly_128	FX435359
Pau-assembly_129	FX435360
Pau-assembly_130	FX435361
Pau-assembly_131	FX435362
Pau-assembly_132	FX435363
Pau-assembly_133	FX435364
Pau-assembly_134	FX435365
Pau-assembly_135	FX435366
Pau-assembly_136	FX435367
Pau-assembly_137	FX435368
Pau-assembly_138	FX435369
Pau-assembly_139	FX435370	Protein TAR1 OS=Kluyveromyces lactis (strain ATCC 8585 / CBS 2359 / DSM 70799 / NBRC 1267 / NRRL Y-1140 / WM37) GN=TAR1-A PE=4 SV=2| sp|Q6CQE5|TAR1_KLULA, 5e-15
Pau-assembly_140	FX435371	Protein lifeguard 1 OS=Bos taurus GN=GRINA PE=2 SV=1| sp|Q32L53|LFG1_BOVIN, 4e-25	Bax1-I
Pau-assembly_141	FX435372
Pau-assembly_142	FX435373
Pau-assembly_143	FX435374	Protein TAR1 OS=Kluyveromyces lactis (strain ATCC 8585 / CBS 2359 / DSM 70799 / NBRC 1267 / NRRL Y-1140 / WM37) GN=TAR1-A PE=4 SV=2| sp|Q6CQE5|TAR1_KLULA, 7e-11
Pau-assembly_144	FX435375
Pau-assembly_145	FX435376
Pau-assembly_146	FX435377
Pau-assembly_147	FX435378
Pau-assembly_148	FX435379
Pau-assembly_149	FX435380
Pau-assembly_150	FX435381
Pau-assembly_151	FX435382
Pau-assembly_152	FX435383
Pau-assembly_153	FX435384
Pau-assembly_154	FX435385
Pau-assembly_155	FX435386
Pau-assembly_156	FX435387
Pau-assembly_157	FX435388
Pau-assembly_158	FX435389
Pau-assembly_159	FX435390
Pau-assembly_160	FX435391
Pau-assembly_161	FX435392
Pau-assembly_162	FX435393
Pau-assembly_163	FX435394
Pau-assembly_164	FX435395	Putative uncharacterized protein ART2 OS=Saccharomyces cerevisiae (strain ATCC 204508 / S288c) GN=ART2 PE=5 SV=1| sp|Q8TGM7|ART2_YEAST, 5e-23
Pau-assembly_165	FX435396	Regulator of rDNA transcription protein 15 OS=Saccharomyces cerevisiae (strain ATCC 204508 / S288c) GN=RRT15 PE=2 SV=1| sp|Q3E811|RRT15_YEAST, 5e-06
Pau-assembly_166	FX435397	Probable reductase OS=Leishmania major GN=P100/11E PE=2 SV=2| sp|P22045|P100_LEIMA, 2e-65	Aldo_ket_red
Pau-assembly_167	FX435398	NACHT, LRR and PYD domains-containing protein 12 OS=Homo sapiens GN=NLRP12 PE=1 SV=2| sp|P59046|NAL12_HUMAN, 4e-29	NACHT|LRR_6|AAA_16
Pau-assembly_168	FX435399	Putative uncharacterized protein ART2 OS=Saccharomyces cerevisiae (strain ATCC 204508 / S288c) GN=ART2 PE=5 SV=1| sp|Q8TGM7|ART2_YEAST, 1e-07
Pau-assembly_169	FX435400
Pau-assembly_170	FX435401
Pau-assembly_171	FX435402
Pau-assembly_172	FX435403
Pau-assembly_173	FX435404
Pau-assembly_174	FX435405	Sorting nexin-17 OS=Danio rerio GN=snx17 PE=2 SV=1| sp|Q5RID7|SNX17_DANRE, 4e-128	PX|FERM_M
Pau-assembly_175	FX435406	Rho GTPase-activating protein 39 (Fragment) OS=Rattus norvegicus GN=Arhgap39 PE=2 SV=2| sp|P18890|RHG39_RAT, 8e-39	RhoGAP|MyTH4
Pau-assembly_176	FX435407
Pau-assembly_177	FX435408
Pau-assembly_178	FX435409
Pau-assembly_179	FX435410
Pau-assembly_180	FX435411
Pau-assembly_181	FX435412	Genome polyprotein OS=Petunia vein clearing virus (isolate Hohn) PE=3 SV=1| sp|Q6XKE6|POLG_PVCV2, 2e-06	RVT_1|RVT_3
Pau-assembly_182	FX435413
Pau-assembly_183	FX435414
Pau-assembly_184	FX435415
Pau-assembly_185	FX435416
Pau-assembly_186	FX435417
Pau-assembly_187	FX435418
Pau-assembly_188	FX435419
Pau-assembly_189	FX435420
Pau-assembly_190	FX435421	Retrotransposable element Tf2 155 kDa protein type 1 OS=Schizosaccharomyces pombe (strain 972 / ATCC 24843) GN=Tf2-1 PE=2 SV=1| sp|Q05654|RTF21_SCHPO, 2e-62	rve|rve_3|zf-H2C2
Pau-assembly_191	FX435422	Integrase/recombinase xerD homolog OS=Selenomonas ruminantium GN=xerD PE=3 SV=1| sp|O50655|XERD_SELRU, 2e-12	Dam
Pau-assembly_192	FX435423	Kinesin light chain OS=Loligo pealeii PE=2 SV=1| sp|P46825|KLC_LOLPE, 4e-07	TPR_12|TPR_10|TPR_1|TPR_2|TPR_11|TPR_7|TPR_8|TPR_14|Fis1_TPR_C|TPR_6|DUF2225|TPR_19
Pau-assembly_193	FX435424		AAA_22|R-HINP1I|TPR_12
Pau-assembly_194	FX435425
Pau-assembly_195	FX435426
Pau-assembly_196	FX435427
Pau-assembly_197	FX435428	Roundabout homolog 1 OS=Rattus norvegicus GN=Robo1 PE=1 SV=1| sp|O55005|ROBO1_RAT, 5e-08	I-set|V-set|Ig_2|ig|Ig_3|Herpes_gE
Pau-assembly_198	FX435429	Sodium/potassium-transporting ATPase subunit beta OS=Artemia franciscana PE=2 SV=1| sp|P25169|AT1B1_ARTSF, 6e-22	Na_K-ATPase	K01540
Pau-assembly_199	FX435430		ApoO
Pau-assembly_200	FX435431
Pau-assembly_201	FX435432
Pau-assembly_202	FX435433
Pau-assembly_203	FX435434
Pau-assembly_204	FX435435	Tetraspanin-31 OS=Bos taurus GN=TSPAN31 PE=2 SV=1| sp|Q32KP1|TSN31_BOVIN, 4e-32	Tetraspannin	K17356
Pau-assembly_205	FX435436
Pau-assembly_206	FX435437	Agrin OS=Gallus gallus GN=AGRN PE=1 SV=2| sp|P31696|AGRIN_CHICK, 6e-78	RhoGEF	K06255
Pau-assembly_207	FX435438
Pau-assembly_208	FX435439	NEDD4-like E3 ubiquitin-protein ligase WWP1 OS=Mus musculus GN=Wwp1 PE=1 SV=2| sp|Q8BZZ3|WWP1_MOUSE, 0.0	HECT|WW|C2	K05633
Pau-assembly_209	FX435440		Peptidase_A17|rve
Pau-assembly_210	FX435441	E3 ubiquitin-protein ligase DZIP3 OS=Homo sapiens GN=DZIP3 PE=1 SV=2| sp|Q86Y13|DZIP3_HUMAN, 5e-13	NACHT|AAA_16|AAA_22
Pau-assembly_211	FX435442
Pau-assembly_212	FX435443	Retrovirus-related Pol polyprotein from type-1 retrotransposable element R2 (Fragment) OS=Sciara coprophila PE=4 SV=1| sp|Q03279|PO21_SCICO, 7e-09	RVT_1
Pau-assembly_213	FX435444
Pau-assembly_214	FX435445
Pau-assembly_215	FX435446	Pantothenate kinase 3 OS=Bos taurus GN=PANK3 PE=2 SV=1| sp|Q08DA5|PANK3_BOVIN, 1e-122	Fumble	K09680
Pau-assembly_216	FX435447
Pau-assembly_217	FX435448	E3 ubiquitin-protein ligase NRDP1 OS=Mus musculus GN=Rnf41 PE=1 SV=1| sp|Q8BH75|RNF41_MOUSE, 5e-35
Pau-assembly_218	FX435449
Pau-assembly_219	FX435450
Pau-assembly_220	FX435451
Pau-assembly_221	FX435452
Pau-assembly_222	FX435453
Pau-assembly_223	FX435454
Pau-assembly_224	FX435455
Pau-assembly_225	FX435456	28S ribosomal protein S18a, mitochondrial OS=Bos taurus GN=MRPS18A PE=1 SV=3| sp|P82919|RT18A_BOVIN, 6e-11	Ribosomal_S18	K02963
Pau-assembly_226	FX435457	Interferon regulatory factor 2 OS=Homo sapiens GN=IRF2 PE=1 SV=2| sp|P14316|IRF2_HUMAN, 1e-24	IRF
Pau-assembly_227	FX435458	Uromodulin OS=Homo sapiens GN=UMOD PE=1 SV=1| sp|P07911|UROM_HUMAN, 7e-40	EGF_CA|EGF_3|cEGF|H_lectin|Lectin_C|EGF|FXa_inhibition|EGF_MSP1_1|hEGF
Pau-assembly_228	FX435459	Uromodulin OS=Canis familiaris GN=UMOD PE=2 SV=1| sp|Q862Z3|UROM_CANFA, 3e-18
Pau-assembly_229	FX435460
Pau-assembly_230	FX435461	TFIIH basal transcription factor complex helicase XPD subunit OS=Bos taurus GN=ERCC2 PE=2 SV=1| sp|A6QLJ0|ERCC2_BOVIN, 0.0	DUF1227|DEAD_2|Helicase_C_2|DEAD|SNF2_N	K10844
Pau-assembly_231	FX435462	Stonustoxin subunit alpha OS=Synanceia horrida PE=1 SV=3| sp|Q98989|STXA_SYNHO, 2e-06	TNF
Pau-assembly_232	FX435463	Copine-1 OS=Homo sapiens GN=CPNE1 PE=1 SV=1| sp|Q99829|CPNE1_HUMAN, 1e-105	C2
Pau-assembly_233	FX435464
Pau-assembly_234	FX435465	Fibroblast growth factor receptor 1 OS=Pleurodeles waltl GN=FGFR1 PE=2 SV=1| sp|Q91285|FGFR1_PLEWA, 2e-65	Pkinase_Tyr|Pkinase|I-set|Ig_2|Ig_3|V-set
Pau-assembly_235	FX435466
Pau-assembly_236	FX435467
Pau-assembly_237	FX435468
Pau-assembly_238	FX435469	Brain-specific angiogenesis inhibitor 1 OS=Mus musculus GN=Bai1 PE=1 SV=1| sp|Q3UHD1|BAI1_MOUSE, 2e-37	7tm_2|SEA|DUF3497|GPS|LRRNT|HRM
Pau-assembly_239	FX435470
Pau-assembly_240	FX435471
Pau-assembly_241	FX435472
Pau-assembly_242	FX435473
Pau-assembly_243	FX435474	Pol polyprotein OS=Baboon endogenous virus (strain M7) GN=pol PE=3 SV=1| sp|P10272|POL_BAEVM, 1e-08	Peptidase_A17|DUF1759|rve|Asp_protease_2|gag-asp_proteas
Pau-assembly_244	FX435475
Pau-assembly_245	FX435476
Pau-assembly_246	FX435477
Pau-assembly_247	FX435478
Pau-assembly_248	FX435479
Pau-assembly_249	FX435480		Glycos_transf_1
Pau-assembly_250	FX435481
Pau-assembly_251	FX435482
Pau-assembly_252	FX435483
Pau-assembly_253	FX435484
Pau-assembly_254	FX435485	Polyubiquitin OS=Cricetulus griseus PE=2 SV=2| sp|P62976|UBIQP_CRIGR, 5e-62	ubiquitin|Rad60-SLD|Ubiquitin_2|Death
Pau-assembly_255	FX435486		Glycos_transf_1|Glyco_trans_1_4
Pau-assembly_256	FX435487
Pau-assembly_257	FX435488	D-inositol-3-phosphate glycosyltransferase OS=Corynebacterium urealyticum (strain ATCC 43042 / DSM 7109) GN=mshA PE=3 SV=1| sp|B1VEI4|MSHA_CORU7, 1e-06	Glycos_transf_1|Glyco_trans_1_4|Death
Pau-assembly_258	FX435489	Putative late blight resistance protein homolog R1B-16 OS=Solanum demissum GN=R1B-16 PE=3 SV=1| sp|Q6L400|R1B16_SOLDE, 8e-06	TPR_12|TPR_1|NB-ARC|TPR_11|NACHT|AAA_22|TPR_10|TPR_2|AAA|TPR_7|TPR_8|TPR_14|AAA_16|IstB_IS21
Pau-assembly_259	FX435490
Pau-assembly_260	FX435491
Pau-assembly_261	FX435492
Pau-assembly_262	FX435493
Pau-assembly_263	FX435494		PTPlike_phytase
Pau-assembly_264	FX435495
Pau-assembly_265	FX435496	Actin-related protein 2/3 complex subunit 4 OS=Bos taurus GN=ARPC4 PE=1 SV=3| sp|Q148J6|ARPC4_BOVIN, 2e-79		K05755
Pau-assembly_266	FX435497		BTB|F5_F8_type_C
Pau-assembly_267	FX435498	Proprotein convertase subtilisin/kexin type 5 OS=Mus musculus GN=Pcsk5 PE=1 SV=3| sp|Q04592|PCSK5_MOUSE, 2e-77	Peptidase_S8|P_proprotein
Pau-assembly_268	FX435499
Pau-assembly_269	FX435500
Pau-assembly_270	FX435501
Pau-assembly_271	FX435502
Pau-assembly_272	FX435503
Pau-assembly_273	FX435504
Pau-assembly_274	FX435505	cGMP-dependent protein kinase 1 OS=Bos taurus GN=PRKG1 PE=1 SV=2| sp|P00516|KGP1_BOVIN, 0.0	UCH|Ubiquitin_3|UCH_1|DUSP|USP7_C2|USP7_ICP0_bdg	K07376
Pau-assembly_275	FX435506
Pau-assembly_276	FX435507	Kinesin light chain 1 OS=Homo sapiens GN=KLC1 PE=1 SV=2| sp|Q07866|KLC1_HUMAN, 5e-18	TPR_12|TPR_10|TPR_7|TPR_8|TPR_2|TPR_1|TPR_11|TPR_14|TPR_6|TPR_17|TPR_4|TPR_16|Fis1_TPR_C|TPR_19|DUF3366
Pau-assembly_277	FX435508
Pau-assembly_278	FX435509
Pau-assembly_279	FX435510	Ceramide synthase 1 OS=Homo sapiens GN=CERS1 PE=2 SV=1| sp|P27544|CERS1_HUMAN, 3e-62	TRAM_LAG1_CLN8	K04710
Pau-assembly_280	FX435511
Pau-assembly_281	FX435512
Pau-assembly_282	FX435513	Neuronal acetylcholine receptor subunit alpha-10 OS=Gallus gallus GN=CHRNA10 PE=3 SV=1| sp|Q9I8C7|ACH10_CHICK, 2e-88	Neur_chan_LBD|Neur_chan_memb	K04805
Pau-assembly_283	FX435514
Pau-assembly_284	FX435515
Pau-assembly_285	FX435516
Pau-assembly_286	FX435517
Pau-assembly_287	FX435518	Atrial natriuretic peptide receptor 1 OS=Homo sapiens GN=NPR1 PE=1 SV=1| sp|P16066|ANPRA_HUMAN, 0.0	Guanylate_cyc|ANF_receptor|Pkinase_Tyr|Pkinase|HNOBA
Pau-assembly_288	FX435519
Pau-assembly_289	FX435520	Translation initiation factor eIF-2B subunit delta OS=Mus musculus GN=Eif2b4 PE=2 SV=2| sp|Q61749|EI2BD_MOUSE, 5e-143	IF-2B	K03680
Pau-assembly_290	FX435521	Mannose-1-phosphate guanyltransferase alpha OS=Xenopus tropicalis GN=gmppa PE=2 SV=1| sp|Q0VFM6|GMPPA_XENTR, 1e-176	NTP_transferase|Hexapep|NTP_transf_3	K00966
Pau-assembly_291	FX435522
Pau-assembly_292	FX435523	Exonuclease 1 OS=Danio rerio GN=exo1 PE=2 SV=1| sp|Q803U7|EXO1_DANRE, 8e-37
Pau-assembly_293	FX435524	Junctophilin-1 OS=Mus musculus GN=Jph1 PE=1 SV=1| sp|Q9ET80|JPH1_MOUSE, 3e-75	MORN
Pau-assembly_294	FX435525
Pau-assembly_295	FX435526
Pau-assembly_296	FX435527
Pau-assembly_297	FX435528
Pau-assembly_298	FX435529	ADP-ribosylation factor 1 OS=Saccharomyces cerevisiae (strain ATCC 204508 / S288c) GN=ARF1 PE=1 SV=3| sp|P11076|ARF1_YEAST, 3e-26	Arf|SRPRB|Miro|Ras|Gtr1_RagA|GTP_EFTU|G-alpha|MMR_HSR1
Pau-assembly_299	FX435530
Pau-assembly_300	FX435531	Poly(A) polymerase OS=Dictyostelium discoideum GN=papA PE=3 SV=1| sp|Q54J73|PAP_DICDI, 6e-114	PAP_central|PAP_RNA-bind|Nrap	K14376
Pau-assembly_301	FX435532
Pau-assembly_302	FX435533
Pau-assembly_303	FX435534	Quinone oxidoreductase 1 OS=Escherichia coli (strain K12) GN=qorA PE=1 SV=1| sp|P28304|QOR1_ECOLI, 7e-67	ADH_zinc_N|ADH_N|ADH_zinc_N_2	K00344
Pau-assembly_304	FX435535	Eukaryotic translation initiation factor 4 gamma 2 OS=Bos taurus GN=EIF4G2 PE=2 SV=2| sp|Q95L46|IF4G2_BOVIN, 2e-176	MIF4G|W2|MA3	K03260
Pau-assembly_305	FX435536		DUF288
Pau-assembly_306	FX435537	Uncharacterized protein B0403.1 OS=Caenorhabditis elegans GN=B0403.1 PE=4 SV=1| sp|Q11075|YWV1_CAEEL, 6e-06
Pau-assembly_307	FX435538
Pau-assembly_308	FX435539
Pau-assembly_309	FX435540	Crt homolog 1 OS=Dictyostelium discoideum GN=crtp1 PE=2 SV=1| sp|Q9GSB0|CRTP1_DICDI, 2e-11
Pau-assembly_310	FX435541	Probable ATP-dependent RNA helicase DDX17 OS=Mus musculus GN=Ddx17 PE=2 SV=1| sp|Q501J6|DDX17_MOUSE, 0.0	DEAD|Helicase_C	K12823
Pau-assembly_311	FX435542	Protein RIC1 homolog OS=Drosophila melanogaster GN=CG9063 PE=1 SV=1| sp|Q9V3C5|RIC1_DROME, 0.0	RIC1
Pau-assembly_312	FX435543
Pau-assembly_313	FX435544
Pau-assembly_314	FX435545
Pau-assembly_315	FX435546	Alpha-protein kinase vwkA OS=Dictyostelium discoideum GN=vwkA PE=1 SV=1| sp|Q6B9X6|VWKA_DICDI, 1e-11	VWA_2|VWA|Med25_VWA
Pau-assembly_316	FX435547	Caspase-3 OS=Felis catus GN=CASP3 PE=2 SV=1| sp|Q8MJU1|CASP3_FELCA, 1e-16	Peptidase_C14
Pau-assembly_317	FX435548	Neuroligin-1 OS=Homo sapiens GN=NLGN1 PE=1 SV=2| sp|Q8N2Q7|NLGN1_HUMAN, 3e-75	COesterase|Abhydrolase_3|Abhydrolase_5	K03929
Pau-assembly_318	FX435549
Pau-assembly_319	FX435550
Pau-assembly_320	FX435551
Pau-assembly_321	FX435552	Protein NLRC3 OS=Mus musculus GN=Nlrc3 PE=2 SV=2| sp|Q5DU56|NLRC3_MOUSE, 9e-08
Pau-assembly_322	FX435553
Pau-assembly_323	FX435554
Pau-assembly_324	FX435555
Pau-assembly_325	FX435556
Pau-assembly_326	FX435557	cAMP-dependent protein kinase type II regulatory subunit OS=Strongylocentrotus purpuratus PE=2 SV=1| sp|Q26619|KAPR_STRPU, 1e-121	cNMP_binding	K04739
Pau-assembly_327	FX435558
Pau-assembly_328	FX435559
Pau-assembly_329	FX435560
Pau-assembly_330	FX435561
Pau-assembly_331	FX435562
Pau-assembly_332	FX435563	Granule-bound starch synthase 1, chloroplastic/amyloplastic OS=Manihot esculenta GN=WAXY PE=2 SV=1| sp|Q43784|SSG1_MANES, 2e-102	Glyco_transf_5|Glycos_transf_1|Glyco_trans_1_4	K13679
Pau-assembly_333	FX435564	Thioredoxin Y, chloroplastic OS=Oryza sativa subsp. japonica GN=Os01g0963400 PE=2 SV=2| sp|Q5JMR9|TRXY_ORYSJ, 1e-23	Thioredoxin|Thioredoxin_2|Thioredoxin_8|Thioredoxin_7|AhpC-TSA|Redoxin|HyaE	K03671
Pau-assembly_334	FX435565
Pau-assembly_335	FX435566
Pau-assembly_336	FX435567
Pau-assembly_337	FX435568
Pau-assembly_338	FX435569
Pau-assembly_339	FX435570
Pau-assembly_340	FX435571
Pau-assembly_341	FX435572
Pau-assembly_342	FX435573
Pau-assembly_343	FX435574
Pau-assembly_344	FX435575
Pau-assembly_345	FX435576
Pau-assembly_346	FX435577
Pau-assembly_347	FX435578
Pau-assembly_348	FX435579
Pau-assembly_349	FX435580	Putative uncharacterized protein ART2 OS=Saccharomyces cerevisiae (strain ATCC 204508 / S288c) GN=ART2 PE=5 SV=1| sp|Q8TGM7|ART2_YEAST, 9e-17
Pau-assembly_350	FX435581
Pau-assembly_351	FX435582
Pau-assembly_352	FX435583
Pau-assembly_353	FX435584
Pau-assembly_354	FX435585
Pau-assembly_355	FX435586		Glyoxalase|Glyoxalase_2|Glyoxalase_4
Pau-assembly_356	FX435587
Pau-assembly_357	FX435588
Pau-assembly_358	FX435589	Zinc finger protein 14 OS=Macaca fascicularis GN=ZNF14 PE=2 SV=1| sp|Q4R4C7|ZNF14_MACFA, 2e-08
Pau-assembly_359	FX435590
Pau-assembly_360	FX435591	Phosphoinositide 3-kinase adapter protein 1 OS=Gallus gallus GN=PIK3AP1 PE=1 SV=1| sp|Q9DDT2|BCAP_CHICK, 2e-16	DBB
Pau-assembly_361	FX435592
Pau-assembly_362	FX435593
Pau-assembly_363	FX435594
Pau-assembly_364	FX435595
Pau-assembly_365	FX435596	Steroid 17-alpha-hydroxylase/17,20 lyase OS=Ictalurus punctatus GN=cyp17a1 PE=2 SV=1| sp|O73853|CP17A_ICTPU, 1e-112	p450	K07418
Pau-assembly_366	FX435597	ER degradation-enhancing alpha-mannosidase-like 3 OS=Homo sapiens GN=EDEM3 PE=1 SV=2| sp|Q9BZQ6|EDEM3_HUMAN, 0.0	Glyco_hydro_47|PA	K10086
Pau-assembly_367	FX435598	Protein PRRC2A OS=Homo sapiens GN=PRRC2A PE=1 SV=3| sp|P48634|PRC2A_HUMAN, 5e-24	BAT2_N
Pau-assembly_368	FX435599	T-complex protein 1 subunit epsilon OS=Homo sapiens GN=CCT5 PE=1 SV=1| sp|P48643|TCPE_HUMAN, 0.0	Cpn60_TCP1	K09497
Pau-assembly_369	FX435600	ADP-ribosylation factor 1 OS=Drosophila melanogaster GN=Arf79F PE=2 SV=2| sp|P61209|ARF1_DROME, 3e-81	Arf|G-alpha|Ras|Gtr1_RagA|SRPRB|Miro
Pau-assembly_370	FX435601	Forkhead box protein O OS=Drosophila erecta GN=foxo PE=3 SV=2| sp|B3P0K6|FOXO_DROER, 1e-56	Fork_head	K09408
Pau-assembly_371	FX435602	Nuclear distribution protein PAC1 OS=Ajellomyces dermatitidis (strain ER-3 / ATCC MYA-2586) GN=PAC1 PE=3 SV=1| sp|C5GVJ9|LIS1_AJEDR, 1e-07
Pau-assembly_372	FX435603	Outer dense fiber protein 3 OS=Xenopus laevis GN=odf3 PE=2 SV=1| sp|Q8AVY1|ODF3A_XENLA, 6e-75	Cactin_mid|CactinC_cactus
Pau-assembly_373	FX435604	Succinate dehydrogenase cytochrome b560 subunit, mitochondrial OS=Cricetulus griseus GN=SDHC PE=2 SV=1| sp|P70097|C560_CRIGR, 1e-14	Sdh_cyt
Pau-assembly_374	FX435605
Pau-assembly_375	FX435606	3-hydroxypropionyl-coenzyme A dehydratase OS=Metallosphaera sedula (strain ATCC 51363 / DSM 5348) GN=Msed_2001 PE=1 SV=1| sp|A4YI89|HPCD_METS5, 2e-34	ECH|Peptidase_S49
Pau-assembly_376	FX435607
Pau-assembly_377	FX435608		COLFI|PAN_1|Fibrinogen_C|PAN_4
Pau-assembly_378	FX435609	Coatomer subunit beta OS=Danio rerio GN=copb1 PE=2 SV=1| sp|Q66HV4|COPB_DANRE, 0.0	Adaptin_N|HEAT_2|HEAT|Cnd1|HEAT_EZ|Arm|MMS19_N	K17301
Pau-assembly_379	FX435610
Pau-assembly_380	FX435611		CIDE-N
Pau-assembly_381	FX435612
Pau-assembly_382	FX435613
Pau-assembly_383	FX435614	Cathepsin D OS=Clupea harengus GN=ctsd PE=1 SV=1| sp|Q9DEX3|CATD_CLUHA, 3e-136	Asp|TAXi_N|TAXi_C|Asp_protease_2	K01379
Pau-assembly_384	FX435615	Thioredoxin OS=Geodia cydonium GN=THIO PE=3 SV=1| sp|O96952|THIO_GEOCY, 2e-19	Thioredoxin	K03671
Pau-assembly_385	FX435616	Hamartin OS=Homo sapiens GN=TSC1 PE=1 SV=2| sp|Q92574|TSC1_HUMAN, 5e-57	Hamartin	K07206
Pau-assembly_386	FX435617
Pau-assembly_387	FX435618
Pau-assembly_388	FX435619
Pau-assembly_389	FX435620	Mannose-P-dolichol utilization defect 1 protein OS=Cricetulus griseus GN=MPDU1 PE=2 SV=2| sp|Q60441|MPU1_CRIGR, 2e-41	PQ-loop	K09660
Pau-assembly_390	FX435621	Protein WAX2 OS=Arabidopsis thaliana GN=WAX2 PE=1 SV=1| sp|Q8H1Z0|WAX2_ARATH, 2e-20	MMPL|Wax2_C|NAD_binding_10
Pau-assembly_391	FX435622
Pau-assembly_392	FX435623	Protein snail homolog Sna OS=Xenopus laevis GN=snai1 PE=2 SV=1| sp|P19382|SNAI1_XENLA, 3e-59	zf-H2C2_2|zf-C2H2|zf-C2H2_4|zf-C2H2_jaz|zf-C2H2_6|zf-met	K09218
Pau-assembly_393	FX435624	Tight junction protein ZO-1 OS=Canis familiaris GN=TJP1 PE=1 SV=1| sp|O97758|ZO1_CANFA, 3e-78	PDZ|ZU5|PDZ_2|CARD|Guanylate_kin|SH3_2	K05701
Pau-assembly_394	FX435625	Transforming growth factor-beta-induced protein ig-h3 OS=Homo sapiens GN=TGFBI PE=1 SV=1| sp|Q15582|BGH3_HUMAN, 5e-59	Fasciclin
Pau-assembly_395	FX435626
Pau-assembly_396	FX435627
Pau-assembly_397	FX435628	RNA-binding protein 8A OS=Drosophila melanogaster GN=tsu PE=1 SV=1| sp|Q9V535|RBM8A_DROME, 4e-51	RRM_1|RRM_6|RRM_5|RRM_3	K12876
Pau-assembly_398	FX435629
Pau-assembly_399	FX435630	Elongation factor G OS=Magnetospirillum magneticum (strain AMB-1 / ATCC 700264) GN=fusA PE=3 SV=1| sp|Q2W2I8|EFG_MAGSA, 0.0	GTP_EFTU|EFG_IV|EFG_II|EFG_C|GTP_EFTU_D2|MMR_HSR1	K02355
Pau-assembly_400	FX435631	Testis-expressed sequence 2 protein OS=Homo sapiens GN=TEX2 PE=1 SV=2| sp|Q8IWB9|TEX2_HUMAN, 9e-44	DUF2404
Pau-assembly_401	FX435632
Pau-assembly_402	FX435633	40S ribosomal protein S18 OS=Aequipecten irradians GN=RPS18 PE=2 SV=1| sp|Q8IT98|RS18_AEQIR, 7e-67		K02964
Pau-assembly_403	FX435634
Pau-assembly_404	FX435635		UPAR_LY6
Pau-assembly_405	FX435636		DUF1758
Pau-assembly_406	FX435637
Pau-assembly_407	FX435638
Pau-assembly_408	FX435639		GluR_Homer-bdg
Pau-assembly_409	FX435640	Peptide-N(4)-(N-acetyl-beta-glucosaminyl)asparagine amidase OS=Homo sapiens GN=NGLY1 PE=1 SV=1| sp|Q96IV0|NGLY1_HUMAN, 2e-97	Transglut_core|Rad4
Pau-assembly_410	FX435641
Pau-assembly_411	FX435642	Neuron navigator 3 OS=Danio rerio GN=nav3 PE=2 SV=1| sp|Q5TZ18|NAV3_DANRE, 4e-16	SAM_1|SAM_2|CH
Pau-assembly_412	FX435643	Sialin OS=Homo sapiens GN=SLC17A5 PE=1 SV=2| sp|Q9NRA2|S17A5_HUMAN, 3e-142	MFS_1|Sugar_tr|MFS_2	K12301
Pau-assembly_413	FX435644
Pau-assembly_414	FX435645		Collagen
Pau-assembly_415	FX435646	UPF0632 protein A OS=Homo sapiens PE=3 SV=2| sp|A6NFA1|U632A_HUMAN, 2e-99	TraB
Pau-assembly_416	FX435647
Pau-assembly_417	FX435648	OTU domain-containing protein DDB_G0284757 OS=Dictyostelium discoideum GN=DDB_G0284757 PE=4 SV=2| sp|Q54P70|Y4757_DICDI, 1e-11	OTU
Pau-assembly_418	FX435649	COMM domain-containing protein 8 OS=Dictyostelium discoideum GN=commd8 PE=4 SV=1| sp|Q54CU8|COMD8_DICDI, 7e-07	HCaRG
Pau-assembly_419	FX435650	D-inositol-3-phosphate glycosyltransferase OS=Arthrobacter aurescens (strain TC1) GN=mshA PE=3 SV=1| sp|A1R8N8|MSHA_ARTAT, 1e-08	Glycos_transf_1|OTU|Glyco_trans_1_4
Pau-assembly_420	FX435651
Pau-assembly_421	FX435652
Pau-assembly_422	FX435653
Pau-assembly_423	FX435654	Amyloid beta A4 protein OS=Takifugu rubripes GN=app PE=3 SV=1| sp|O93279|A4_TAKRU, 6e-37	APP_E2|APP_Cu_bd|APP_N|APP_amyloid|VWA_3	K04520
Pau-assembly_424	FX435655	Tubulin alpha-1 chain OS=Aplysia californica PE=2 SV=1| sp|Q8T6A5|TBA1_APLCA, 9e-127
Pau-assembly_425	FX435656
Pau-assembly_426	FX435657	Muscle M-line assembly protein unc-89 OS=Caenorhabditis elegans GN=unc-89 PE=1 SV=3| sp|O01761|UNC89_CAEEL, 0.0	I-set|Ig_2|Ig_3|V-set|ig|Pkinase|Pkinase_Tyr|C2-set_2|BiPBP_C|Receptor_2B4|Spectrin|RhoGEF|CRAL_TRIO_2|V-set_CD47|Herpes_gI|APH|CRAL_TRIO
Pau-assembly_427	FX435658
Pau-assembly_428	FX435659
Pau-assembly_429	FX435660
Pau-assembly_430	FX435661
Pau-assembly_431	FX435662
Pau-assembly_432	FX435663
Pau-assembly_433	FX435664
Pau-assembly_434	FX435665
Pau-assembly_435	FX435666
Pau-assembly_436	FX435667		Tweety|Apolipoprotein|ApoLp-III
Pau-assembly_437	FX435668	Heat shock protein 90 OS=Eimeria tenella GN=HSP90 PE=2 SV=1| sp|O44001|HSP90_EIMTE, 0.0	HSP90|HATPase_c_3|HATPase_c	K04079
Pau-assembly_438	FX435669	Peroxidasin OS=Xenopus tropicalis GN=pxdn PE=2 SV=1| sp|A4IGL7|PXDN_XENTR, 2e-84	An_peroxidase
Pau-assembly_439	FX435670	Ribonucleoside-diphosphate reductase large subunit OS=Arabidopsis thaliana GN=RNR1 PE=1 SV=1| sp|Q9SJ20|RIR1_ARATH, 0.0	Ribonuc_red_lgC|Ribonuc_red_lgN|ATP-cone	K10807
Pau-assembly_440	FX435671	WD repeat domain phosphoinositide-interacting protein 2 OS=Gallus gallus GN=WIPI2 PE=2 SV=1| sp|Q5ZHN3|WIPI2_CHICK, 7e-179	WD40
Pau-assembly_441	FX435672
Pau-assembly_442	FX435673	40S ribosomal protein S3a OS=Chlamydomonas reinhardtii GN=CHLREDRAFT_168484 PE=3 SV=1| sp|A8HS48|RS3A_CHLRE, 2e-101		K02984
Pau-assembly_443	FX435674	Actin, cytoplasmic OS=Biomphalaria alexandrina PE=3 SV=1| sp|Q964E3|ACTC_BIOAL, 3e-112
Pau-assembly_444	FX435675	Universal stress protein A-like protein OS=Arabidopsis thaliana GN=At3g01520 PE=1 SV=2| sp|Q8LGG8|USPAL_ARATH, 4e-08	Usp
Pau-assembly_445	FX435676
Pau-assembly_446	FX435677
Pau-assembly_447	FX435678		CENP-F_leu_zip|Myosin_tail_1|Reo_sigmaC|IncA|Tropomyosin|Filament|CALCOCO1|TMF_DNA_bd|ATG16|SlyX|TPR_MLP1_2
Pau-assembly_448	FX435679	Polyhomeotic-like protein 1 OS=Homo sapiens GN=PHC1 PE=1 SV=3| sp|P78364|PHC1_HUMAN, 2e-24	SAM_1|SAM_2|zf-FCS	K11456
Pau-assembly_449	FX435680
Pau-assembly_450	FX435681
Pau-assembly_451	FX435682
Pau-assembly_452	FX435683
Pau-assembly_453	FX435684
Pau-assembly_454	FX435685
Pau-assembly_455	FX435686	ETS domain-containing protein Elk-1 OS=Homo sapiens GN=ELK1 PE=1 SV=2| sp|P19419|ELK1_HUMAN, 2e-18	Ets	K04375
Pau-assembly_456	FX435687	Dehydrogenase/reductase SDR family member 12 OS=Bos taurus GN=DHRS12 PE=2 SV=1| sp|A6QP05|DHR12_BOVIN, 2e-123	adh_short|Epimerase|KR|adh_short_C2|NAD_binding_10	K11168
Pau-assembly_457	FX435688	EGF-like repeat and discoidin I-like domain-containing protein 3 OS=Homo sapiens GN=EDIL3 PE=1 SV=1| sp|O43854|EDIL3_HUMAN, 2e-61	F5_F8_type_C|Rad4|Muskelin_N	K17253
Pau-assembly_458	FX435689
Pau-assembly_459	FX435690	Nucleolar GTP-binding protein 1 OS=Homo sapiens GN=GTPBP4 PE=1 SV=3| sp|Q9BZE4|NOG1_HUMAN, 0.0	NOG1|NOGCT|MMR_HSR1|FeoB_N|Miro|AIG1	K06943
Pau-assembly_460	FX435691	Activated RNA polymerase II transcriptional coactivator p15 OS=Mus musculus GN=Sub1 PE=1 SV=3| sp|P11031|TCP4_MOUSE, 3e-16	PC4
Pau-assembly_461	FX435692	Medium-chain specific acyl-CoA dehydrogenase, mitochondrial OS=Bos taurus GN=ACADM PE=2 SV=1| sp|Q3SZB4|ACADM_BOVIN, 1e-170	Acyl-CoA_dh_N|Acyl-CoA_dh_M	K00249
Pau-assembly_462	FX435693	Protoporphyrinogen oxidase OS=Homo sapiens GN=PPOX PE=1 SV=1| sp|P50336|PPOX_HUMAN, 1e-133	Amino_oxidase|NAD_binding_8|DAO|Pyr_redox_3|NAD_binding_9	K00231
Pau-assembly_463	FX435694	Short-chain collagen C4 (Fragment) OS=Ephydatia muelleri PE=2 SV=1| sp|P18503|CAS4_EPHMU, 7e-12	Collagen
Pau-assembly_464	FX435695	Short-chain collagen C4 (Fragment) OS=Ephydatia muelleri PE=2 SV=1| sp|P18503|CAS4_EPHMU, 4e-13
Pau-assembly_465	FX435696		Ribosomal_L3
Pau-assembly_466	FX435697
Pau-assembly_467	FX435698	Unconventional myosin heavy chain 6 OS=Caenorhabditis briggsae GN=hum-6 PE=3 SV=1| sp|Q622K8|HUM6_CAEBR, 1e-161	Myosin_head|MyTH4|SH3_2|FERM_M|SH3_9|SH3_1|IQ	K10361
Pau-assembly_468	FX435699	Tyrosine-protein phosphatase non-receptor type 14 OS=Homo sapiens GN=PTPN14 PE=1 SV=2| sp|Q15678|PTN14_HUMAN, 2e-65	Y_phosphatase|FERM_M|FERM_C|FERM_N|DSPc	K01104
Pau-assembly_469	FX435700	Transmembrane protein 55A OS=Bos taurus GN=TMEM55A PE=2 SV=1| sp|Q3SZ48|TM55A_BOVIN, 2e-49	Tmemb_55A	K13084
Pau-assembly_470	FX435701
Pau-assembly_471	FX435702	Transcription factor SOX-21 OS=Mus musculus GN=Sox21 PE=2 SV=1| sp|Q811W0|SOX21_MOUSE, 7e-27	HMG_box|HMG_box_2
Pau-assembly_472	FX435703	Structural maintenance of chromosomes flexible hinge domain-containing protein 1 OS=Homo sapiens GN=SMCHD1 PE=1 SV=2| sp|A6NHR9|SMHD1_HUMAN, 0.0	SMC_hinge
Pau-assembly_473	FX435704
Pau-assembly_474	FX435705	U4/U6.U5 tri-snRNP-associated protein 2 OS=Homo sapiens GN=USP39 PE=1 SV=2| sp|Q53GS9|SNUT2_HUMAN, 0.0	UCH|zf-UBP|UCH_1	K12847
Pau-assembly_475	FX435706
Pau-assembly_476	FX435707	RNA exonuclease 1 OS=Saccharomyces cerevisiae (strain ATCC 204508 / S288c) GN=RNH70 PE=1 SV=1| sp|P53331|REXO1_YEAST, 6e-27		K14570
Pau-assembly_477	FX435708
Pau-assembly_478	FX435709
Pau-assembly_479	FX435710		THAP
Pau-assembly_480	FX435711	Cation-dependent mannose-6-phosphate receptor OS=Bos taurus GN=M6PR PE=1 SV=1| sp|P11456|MPRD_BOVIN, 2e-09	Man-6-P_recep|ATG27
Pau-assembly_481	FX435712
Pau-assembly_482	FX435713	Alpha-actinin-1 OS=Bos taurus GN=ACTN1 PE=2 SV=1| sp|Q3B7N2|ACTN1_BOVIN, 0.0	Spectrin|CH|EFhand_Ca_insen|CAMSAP_CH|EF-hand_1|EF-hand_7|EF-hand_6|EF-hand_8	K05699
Pau-assembly_483	FX435714	DnaJ homolog subfamily C member 7 OS=Homo sapiens GN=DNAJC7 PE=1 SV=2| sp|Q99615|DNJC7_HUMAN, 7e-124	TPR_11|TPR_1|TPR_2|DnaJ|TPR_16|TPR_8|TPR_19|TPR_14|Apc3|TPR_12|TPR_9|TPR_6|TPR_7|TPR_17	K09527
Pau-assembly_484	FX435715
Pau-assembly_485	FX435716	F-box/WD repeat-containing protein 7 OS=Drosophila melanogaster GN=ago PE=1 SV=1| sp|Q9VZF4|FBXW7_DROME, 4e-69	WD40|F-box-like|F-box|Nup160|Nucleoporin_N	K10259
Pau-assembly_486	FX435717	Zinc finger Ran-binding domain-containing protein 2 OS=Gallus gallus GN=ZRANB2 PE=2 SV=1| sp|Q5ZLX5|ZRAB2_CHICK, 3e-53	zf-RanBP
Pau-assembly_487	FX435718
Pau-assembly_488	FX435719
Pau-assembly_489	FX435720
Pau-assembly_490	FX435721	Protein disulfide-isomerase 2 OS=Caenorhabditis elegans GN=pdi-2 PE=1 SV=1| sp|Q17770|PDI2_CAEEL, 1e-150	Thioredoxin|Thioredoxin_2|Thioredoxin_8|Thioredoxin_7	K09580
Pau-assembly_491	FX435722	Tau-tubulin kinase 2 OS=Homo sapiens GN=TTBK2 PE=1 SV=2| sp|Q6IQ55|TTBK2_HUMAN, 7e-112	Pkinase|Pkinase_Tyr	K16781
Pau-assembly_492	FX435723	Alpha-2-macroglobulin OS=Rattus norvegicus GN=A2m PE=2 SV=2| sp|P06238|A2MG_RAT, 5e-10
Pau-assembly_493	FX435724
Pau-assembly_494	FX435725	Hephaestin OS=Homo sapiens GN=HEPH PE=2 SV=3| sp|Q9BQS7|HEPH_HUMAN, 0.0	Cu-oxidase_2|Cu-oxidase_3	K14735
Pau-assembly_495	FX435726	Serine/arginine-rich splicing factor 5 OS=Rattus norvegicus GN=Srsf5 PE=2 SV=1| sp|Q09167|SRSF5_RAT, 7e-21	RRM_1|RRM_6	K12893
Pau-assembly_496	FX435727	Fucoxanthin-chlorophyll a-c binding protein A, chloroplastic OS=Macrocystis pyrifera GN=FCPA PE=2 SV=1| sp|Q40297|FCPA_MACPY, 4e-35	Chloroa_b-bind
Pau-assembly_497	FX435728	Caroteno-chlorophyll a-c-binding protein (Fragment) OS=Amphidinium carterae PE=1 SV=1| sp|P55738|CCAC_AMPCA, 4e-34	Chloroa_b-bind|Atu4866
Pau-assembly_498	FX435729	Putative mitochondrial carrier protein PET8 OS=Saccharomyces cerevisiae (strain ATCC 204508 / S288c) GN=PET8 PE=1 SV=1| sp|P38921|PET8_YEAST, 3e-17	Mito_carr
Pau-assembly_499	FX435730	Urease OS=Canavalia ensiformis PE=1 SV=3| sp|P07374|UREA_CANEN, 0.0	Amidohydro_1|Urease_alpha|Urease_beta|Urease_gamma|Amidohydro_3|Amidohydro_5	K01427
Pau-assembly_500	FX435731
Pau-assembly_501	FX435732	Transitional endoplasmic reticulum ATPase OS=Bos taurus GN=VCP PE=2 SV=1| sp|Q3ZBT1|TERA_BOVIN, 0.0	AAA|RuvB_N|AAA_17|AAA_16|AAA_22|AAA_33|AAA_5|AAA_2|CDC48_2|AAA_14|TIP49|IstB_IS21|Zeta_toxin|RNA_helicase|AAA_25|AAA_19|AAA_18|Mg_chelatase|Arch_ATPase|KaiC|AAA_28|Parvo_NS1|Sigma54_activ_2|Bac_DnaA|Vps4_C|AAA_24|NACHT|ABC_tran|ResIII|Viral_helicase1|Sigma54_activat|DUF815|NB-ARC|AAA_3|PhoH|NTPase_1|AAA_11	K13525
Pau-assembly_502	FX435733	U1 small nuclear ribonucleoprotein C OS=Anopheles darlingi GN=AND_14095 PE=3 SV=1| sp|E3X5D6|RU1C_ANODA, 4e-07
Pau-assembly_503	FX435734	Blastula protease 10 OS=Paracentrotus lividus GN=BP10 PE=2 SV=1| sp|P42674|BP10_PARLI, 6e-45	Astacin|ShK|zf-CCCH
Pau-assembly_504	FX435735
Pau-assembly_505	FX435736	Transmembrane emp24 domain-containing protein 10 OS=Bos taurus GN=TMED10 PE=2 SV=1| sp|Q5E971|TMEDA_BOVIN, 6e-81	EMP24_GP25L
Pau-assembly_506	FX435737	Histone-lysine N-methyltransferase MLL5 OS=Homo sapiens GN=MLL5 PE=1 SV=1| sp|Q8IZD2|MLL5_HUMAN, 5e-71	PHD|SET	K09189
Pau-assembly_507	FX435738	Aryl hydrocarbon receptor nuclear translocator OS=Bos taurus GN=ARNT PE=2 SV=1| sp|Q9BE97|ARNT_BOVIN, 4e-137	PAS_11|PAS_3|PAS|PAS_9|HLH|PAS_4	K09097
Pau-assembly_508	FX435739		HMGL-like|EF-hand_8
Pau-assembly_509	FX435740	Metalloproteinase inhibitor 3 OS=Gallus gallus GN=TIMP3 PE=1 SV=2| sp|P26652|TIMP3_CHICK, 6e-16	TIMP|NTR	K16866
Pau-assembly_510	FX435741	Ubiquitin-like protein 3 OS=Bos taurus GN=UBL3 PE=3 SV=1| sp|Q2TA46|UBL3_BOVIN, 2e-44	Rad60-SLD_2|ubiquitin
Pau-assembly_511	FX435742	Graves disease carrier protein homolog OS=Mus musculus GN=Slc25a16 PE=2 SV=1| sp|Q8C0K5|GDC_MOUSE, 2e-54	Mito_carr	K14684
Pau-assembly_512	FX435743	DNA-directed RNA polymerase II subunit RPB11 OS=Bos taurus GN=POLR2J PE=3 SV=1| sp|Q32P79|RPB11_BOVIN, 2e-53	RNA_pol_L_2|RNA_pol_L	K03008
Pau-assembly_513	FX435744	40S ribosomal protein S2 OS=Ictalurus punctatus GN=rps2 PE=2 SV=1| sp|Q90YS3|RS2_ICTPU, 3e-72
Pau-assembly_514	FX435745		DED|ubiquitin
Pau-assembly_515	FX435746	Mitochondrial enolase superfamily member 1 OS=Homo sapiens GN=ENOSF1 PE=1 SV=1| sp|Q7L5Y1|ENOF1_HUMAN, 2e-170	MR_MLE_C|MR_MLE
Pau-assembly_516	FX435747
Pau-assembly_517	FX435748
Pau-assembly_518	FX435749
Pau-assembly_519	FX435750
Pau-assembly_520	FX435751
Pau-assembly_521	FX435752	G-protein coupled receptor 98 OS=Homo sapiens GN=GPR98 PE=1 SV=2| sp|Q8WXG9|GPR98_HUMAN, 1e-06	EPTP
Pau-assembly_522	FX435753	Aldehyde dehydrogenase family 3 member B1 OS=Homo sapiens GN=ALDH3B1 PE=1 SV=1| sp|P43353|AL3B1_HUMAN, 3e-162	Aldedh	K00128
Pau-assembly_523	FX435754	Neural Wiskott-Aldrich syndrome protein OS=Rattus norvegicus GN=Wasl PE=1 SV=2| sp|O08816|WASL_RAT, 1e-57	WH1|WH2|PBD	K05747
Pau-assembly_524	FX435755		Myosin_tail_1|CENP-F_leu_zip|IncA|Reo_sigmaC|Filament|AAA_13|ATG16|Tropomyosin_1|MscS_porin|APG6|WEMBL|GAS|Tropomyosin|ERM|DUF2968|TMF_DNA_bd|DUF4201|EzrA
Pau-assembly_525	FX435756	3-ketosteroid-9-alpha-hydroxylase oxygenase subunit OS=Mycobacterium smegmatis (strain ATCC 700084 / mc(2)155) GN=kshA PE=1 SV=1| sp|A0R4R3|KSHA_MYCS2, 6e-19	Rieske|Rieske_2	K14938
Pau-assembly_526	FX435757	Homeobox protein OTX1 B OS=Danio rerio GN=otx1b PE=2 SV=1| sp|Q91994|OTX1B_DANRE, 8e-25	Homeobox	K09326
Pau-assembly_527	FX435758	Dyslexia-associated protein KIAA0319-like protein OS=Homo sapiens GN=KIAA0319L PE=1 SV=2| sp|Q8IZA0|K319L_HUMAN, 0.0	REJ|Y_Y_Y|DUF4625|Big_3_4|He_PIG|EGF_2
Pau-assembly_528	FX435759	Cyclin-dependent kinase 2 OS=Bos taurus GN=CDK2 PE=2 SV=1| sp|Q5E9Y0|CDK2_BOVIN, 5e-71	Pkinase|Pkinase_Tyr
Pau-assembly_529	FX435760
Pau-assembly_530	FX435761
Pau-assembly_531	FX435762	Protein LTV1 homolog OS=Homo sapiens GN=LTV1 PE=1 SV=1| sp|Q96GA3|LTV1_HUMAN, 2e-76	LTV	K14798
Pau-assembly_532	FX435763
Pau-assembly_533	FX435764
Pau-assembly_534	FX435765
Pau-assembly_535	FX435766
Pau-assembly_536	FX435767
Pau-assembly_537	FX435768	Glyceraldehyde-3-phosphate dehydrogenase, glycosomal OS=Crithidia fasciculata GN=GAPDG PE=3 SV=3| sp|O96423|G3PG_CRIFA, 1e-136	Gp_dh_N|Gp_dh_C
Pau-assembly_538	FX435769	Calmodulin OS=Chlamydomonas reinhardtii PE=1 SV=2| sp|P04352|CALM_CHLRE, 1e-19	EF-hand_1|EF-hand_6|EF-hand_7|EF-hand_8|EF-hand_5|EF-hand_9|EF-hand_4
Pau-assembly_539	FX435770	CUB and zona pellucida-like domain-containing protein 1 OS=Homo sapiens GN=CUZD1 PE=2 SV=1| sp|Q86UP6|CUZD1_HUMAN, 4e-20	Zona_pellucida
Pau-assembly_540	FX435771
Pau-assembly_541	FX435772
Pau-assembly_542	FX435773	Histone H3.3 OS=Spisula solidissima PE=1 SV=2| sp|P84248|H33_SPISO, 4e-67	Histone|CENP-S	K11253
Pau-assembly_543	FX435774	Arylsulfatase B OS=Mus musculus GN=Arsb PE=2 SV=3| sp|P50429|ARSB_MOUSE, 2e-85
Pau-assembly_544	FX435775	Mannosyl-oligosaccharide glucosidase OS=Saccharomyces cerevisiae (strain ATCC 204508 / S288c) GN=CWH41 PE=1 SV=1| sp|P53008|CWH41_YEAST, 1e-06	Glyco_hydro_63
Pau-assembly_545	FX435776	Protein O-glucosyltransferase 1 OS=Bos taurus GN=POGLUT1 PE=2 SV=1| sp|Q5E9Q1|PGLT1_BOVIN, 2e-158	Cation_efflux	K13667
Pau-assembly_546	FX435777	[3-methyl-2-oxobutanoate dehydrogenase [lipoamide]] kinase, mitochondrial OS=Bos taurus GN=BCKDK PE=2 SV=1| sp|Q2KJG8|BCKD_BOVIN, 2e-119	BCDHK_Adom3|HATPase_c	K00905
Pau-assembly_547	FX435778	SAP30-binding protein OS=Homo sapiens GN=SAP30BP PE=1 SV=1| sp|Q9UHR5|S30BP_HUMAN, 7e-29	HCNGP
Pau-assembly_548	FX435779	Caspase-3 OS=Felis catus GN=CASP3 PE=2 SV=1| sp|Q8MJU1|CASP3_FELCA, 7e-39	Peptidase_C14|CARD
Pau-assembly_549	FX435780		F-box-like|F-box
Pau-assembly_550	FX435781	Calcium and integrin-binding family member 2 OS=Mus musculus GN=Cib2 PE=2 SV=1| sp|Q9Z309|CIB2_MOUSE, 3e-40	EF-hand_7|EF-hand_6|EF-hand_1|EF-hand_8|SPARC_Ca_bdg	K17259
Pau-assembly_551	FX435782	General vesicular transport factor p115 OS=Bos taurus GN=USO1 PE=1 SV=1| sp|P41541|USO1_BOVIN, 0.0	Uso1_p115_head|Uso1_p115_C
Pau-assembly_552	FX435783
Pau-assembly_553	FX435784	Interferon regulatory factor 2 OS=Gallus gallus GN=IRF2 PE=2 SV=1| sp|Q98925|IRF2_CHICK, 3e-32	IRF
Pau-assembly_554	FX435785
Pau-assembly_555	FX435786
Pau-assembly_556	FX435787
Pau-assembly_557	FX435788	Palmitoyltransferase ZDHHC3 OS=Homo sapiens GN=ZDHHC3 PE=1 SV=1| sp|Q9NYG2|ZDHC3_HUMAN, 3e-67	zf-DHHC
Pau-assembly_558	FX435789	Lysine-specific demethylase 5A OS=Homo sapiens GN=KDM5A PE=1 SV=3| sp|P29375|KDM5A_HUMAN, 0.0	PLU-1|JmjC|PHD|ARID|zf-C5HC2|JmjN|zf-CW	K11446
Pau-assembly_559	FX435790	Ubiquitin-40S ribosomal protein S27a OS=Cavia porcellus GN=RPS27A PE=1 SV=2| sp|P62978|RS27A_CAVPO, 4e-44		K02977
Pau-assembly_560	FX435791	Calcium-transporting ATPase sarcoplasmic/endoplasmic reticulum type OS=Anopheles gambiae GN=Ca-P60A PE=3 SV=5| sp|Q7PPA5|ATC1_ANOGA, 0.0	E1-E2_ATPase|Cation_ATPase_C|Hydrolase|Hydrolase_like2|Cation_ATPase_N|HAD|Hydrolase_3	K05853
Pau-assembly_561	FX435792	GTP-binding protein Rit1 OS=Mus musculus GN=Rit1 PE=1 SV=1| sp|P70426|RIT1_MOUSE, 5e-43	Ras|Miro|Arf|GTP_EFTU
Pau-assembly_562	FX435793	Ectopic P granules protein 5 homolog OS=Danio rerio GN=epg5 PE=3 SV=1| sp|A5WUT8|EPG5_DANRE, 0.0
Pau-assembly_563	FX435794	Vigilin OS=Homo sapiens GN=HDLBP PE=1 SV=2| sp|Q00341|VIGLN_HUMAN, 0.0	KH_1|KH_3|SLS|KH_2|DUF2096
Pau-assembly_564	FX435795	Sodium/glucose cotransporter 2 OS=Rattus norvegicus GN=Slc5a2 PE=2 SV=1| sp|P53792|SC5A2_RAT, 1e-124	SSF
Pau-assembly_565	FX435796
Pau-assembly_566	FX435797
Pau-assembly_567	FX435798	Photosystem Q(B) protein OS=Heterocapsa niei GN=psbA PE=3 SV=1| sp|Q9MSC0|PSBA_HETNI, 0.0	Photo_RC
Pau-assembly_568	FX435799	Centrosomal protein kizuna OS=Danio rerio GN=plk1s1 PE=2 SV=1| sp|A5D8S0|KIZ_DANRE, 6e-08		K16539
Pau-assembly_569	FX435800	U1 small nuclear ribonucleoprotein 70 kDa OS=Bos taurus GN=SNRNP70 PE=2 SV=1| sp|Q1RMR2|RU17_BOVIN, 8e-34	MIP-T3	K11093
Pau-assembly_570	FX435801	Afadin OS=Homo sapiens GN=MLLT4 PE=1 SV=3| sp|P55196|AFAD_HUMAN, 0.0	RA|DIL|PDZ|PDZ_2	K05702
Pau-assembly_571	FX435802	Peroxisomal membrane protein PEX14 OS=Cricetulus longicaudatus GN=PEX14 PE=2 SV=1| sp|Q9Z2Z3|PEX14_CRILO, 1e-36	Pex14_N	K13343
Pau-assembly_572	FX435803	Beta-sarcoglycan OS=Bos taurus GN=SGCB PE=2 SV=1| sp|A6QP70|SGCB_BOVIN, 3e-39	Sarcoglycan_1	K12566
Pau-assembly_573	FX435804	Ankyrin repeat domain-containing protein 36C OS=Homo sapiens GN=ANKRD36C PE=2 SV=3| sp|Q5JPF3|AN36C_HUMAN, 1e-39	Ank_2|Ank|Ank_5|Ank_4|Ank_3
Pau-assembly_574	FX435805	Leucine-rich repeat-containing protein 40 OS=Danio rerio GN=lrrc40 PE=2 SV=1| sp|Q7SXW3|LRC40_DANRE, 9e-22	LRR_8|LRR_4|LRR_1|LRR_7|LRR_6
Pau-assembly_575	FX435806	60S ribosomal protein L35a OS=Ictalurus punctatus GN=rpl35a PE=3 SV=1| sp|Q90YT3|RL35A_ICTPU, 8e-34	Ribosomal_L35Ae	K02917
Pau-assembly_576	FX435807	Basic leucine zipper and W2 domain-containing protein 1 OS=Xenopus tropicalis GN=bzw1 PE=2 SV=1| sp|Q6P2Z0|BZW1_XENTR, 4e-149	W2
Pau-assembly_577	FX435808		Cupin_8
Pau-assembly_578	FX435809	Oxidation resistance protein 1 OS=Homo sapiens GN=OXR1 PE=1 SV=2| sp|Q8N573|OXR1_HUMAN, 1e-90	TLD|LysM
Pau-assembly_579	FX435810	Dedicator of cytokinesis protein 1 OS=Homo sapiens GN=DOCK1 PE=1 SV=2| sp|Q14185|DOCK1_HUMAN, 0.0	DOCK-C2|Ded_cyto|SH3_9|SH3_1	K13708
Pau-assembly_580	FX435811	BTB/POZ domain-containing protein KCTD3 OS=Homo sapiens GN=KCTD3 PE=1 SV=2| sp|Q9Y597|KCTD3_HUMAN, 0.0	BTB_2
Pau-assembly_581	FX435812	Choline dehydrogenase OS=Photobacterium profundum GN=betA PE=3 SV=1| sp|Q6LGH5|BETA_PHOPR, 0.0	GMC_oxred_N|GMC_oxred_C|FAD_binding_2|DAO|Pyr_redox_3|Lycopene_cycl	K00108
Pau-assembly_582	FX435813	ADP,ATP carrier protein 3, mitochondrial OS=Arabidopsis thaliana GN=AAC3 PE=1 SV=1| sp|O49447|ADT3_ARATH, 9e-116	Mito_carr	K05863
Pau-assembly_583	FX435814	P2X purinoceptor 4 OS=Homo sapiens GN=P2RX4 PE=1 SV=2| sp|Q99571|P2RX4_HUMAN, 1e-124	P2X_receptor	K05218
Pau-assembly_584	FX435815	Tubulin alpha chain OS=Neospora caninum GN=TUBA PE=2 SV=1| sp|Q71G51|TBA_NEOCA, 3e-145	Tubulin
Pau-assembly_585	FX435816	Tyrosinase OS=Streptomyces antibioticus GN=melC2 PE=3 SV=2| sp|P07524|TYRO_STRAT, 2e-17	Tyrosinase
Pau-assembly_586	FX435817
Pau-assembly_587	FX435818		DUF1180
Pau-assembly_588	FX435819	Neuronal PAS domain-containing protein 1 OS=Homo sapiens GN=NPAS1 PE=2 SV=2| sp|Q99742|NPAS1_HUMAN, 3e-72	PAS_11|PAS_3|PAS|HLH|PAS_9	K09098
Pau-assembly_589	FX435820
Pau-assembly_590	FX435821	ATP synthase lipid-binding protein, mitochondrial OS=Homo sapiens GN=ATP5G2 PE=2 SV=1| sp|Q06055|AT5G2_HUMAN, 7e-20		K02128
Pau-assembly_591	FX435822	cAMP-dependent protein kinase type II regulatory subunit OS=Drosophila melanogaster GN=Pka-R2 PE=1 SV=2| sp|P81900|KAPR2_DROME, 5e-105	cNMP_binding|RIIa	K04739
Pau-assembly_592	FX435823	Phthiocerol synthesis polyketide synthase type I PpsA OS=Mycobacterium tuberculosis GN=ppsA PE=3 SV=2| sp|Q10977|PPSA_MYCTU, 5e-48	ketoacyl-synt|Ketoacyl-synt_C
Pau-assembly_593	FX435824	DnaJ homolog subfamily A member 3, mitochondrial OS=Homo sapiens GN=DNAJA3 PE=1 SV=2| sp|Q96EY1|DNJA3_HUMAN, 6e-123	DnaJ|CTDII|DnaJ_CXXCXGXG	K09504
Pau-assembly_594	FX435825	RNA-binding protein FUS OS=Mus musculus GN=Fus PE=2 SV=1| sp|P56959|FUS_MOUSE, 3e-22		K14651
Pau-assembly_595	FX435826	Phosphatidylinositol-3,4,5-trisphosphate 3-phosphatase TPTE2 OS=Homo sapiens GN=TPTE2 PE=1 SV=2| sp|Q6XPS3|TPTE2_HUMAN, 1e-121	PTEN_C2|DSPc|PTPlike_phytase|Ion_trans|Y_phosphatase
Pau-assembly_596	FX435827		WW
Pau-assembly_597	FX435828	Actin, cytoplasmic type 5 OS=Gallus gallus PE=3 SV=1| sp|P53478|ACT5_CHICK, 2e-141	Actin
Pau-assembly_598	FX435829	Peroxisomal multifunctional enzyme type 2 OS=Homo sapiens GN=HSD17B4 PE=1 SV=3| sp|P51659|DHB4_HUMAN, 0.0	MaoC_dehydratas|adh_short|SCP2|KR|MaoC_dehydrat_N|Alkyl_sulf_C	K12405
Pau-assembly_599	FX435830	Ankyrin repeat domain-containing protein 63 OS=Homo sapiens GN=ANKRD63 PE=4 SV=1| sp|C9JTQ0|ANR63_HUMAN, 7e-19	Ank_2|Ank_4|Ank|Ank_5|Ank_3
Pau-assembly_600	FX435831
Pau-assembly_601	FX435832
Pau-assembly_602	FX435833
Pau-assembly_603	FX435834	E3 ubiquitin-protein ligase LRSAM1 OS=Homo sapiens GN=LRSAM1 PE=1 SV=1| sp|Q6UWE0|LRSM1_HUMAN, 2e-120	LRR_4|LRR_8|zf-C3HC4_3|LRR_1|SAM_1|SAM_2|zf-C3HC4_2|LRR_7	K10641
Pau-assembly_604	FX435835	Vacuolar protein sorting-associated protein 16 homolog OS=Bos taurus GN=VPS16 PE=2 SV=1| sp|Q5E9L7|VPS16_BOVIN, 6e-164	Pro_isomerase|SR-25	K09566
Pau-assembly_605	FX435836
Pau-assembly_606	FX435837
Pau-assembly_607	FX435838
Pau-assembly_608	FX435839	Protein kinase 2 OS=Dictyostelium discoideum GN=pkgB PE=1 SV=2| sp|P28178|PK2_DICDI, 9e-80	Pkinase|Pkinase_Tyr|Kinase-like|APH
Pau-assembly_609	FX435840
Pau-assembly_610	FX435841
Pau-assembly_611	FX435842	Signal transducing adapter molecule 1 OS=Homo sapiens GN=STAM PE=1 SV=3| sp|Q92783|STAM1_HUMAN, 3e-107	VHS|SH3_1|SH3_9|SH3_2|UIM|GAT	K04705
Pau-assembly_612	FX435843		Rhomboid
Pau-assembly_613	FX435844	Protein inturned OS=Bos taurus GN=INTU PE=3 SV=2| sp|F1MDL2|INTU_BOVIN, 8e-142
Pau-assembly_614	FX435845	Mucin-5AC (Fragments) OS=Homo sapiens GN=MUC5AC PE=1 SV=3| sp|P98088|MUC5A_HUMAN, 3e-77	VWD|C8|TIL
Pau-assembly_615	FX435846
Pau-assembly_616	FX435847	Glutamine synthetase OS=Canis familiaris GN=GLUL PE=1 SV=3| sp|Q8HZM5|GLNA_CANFA, 1e-174	Gln-synt_C|Gln-synt_N	K01915
Pau-assembly_617	FX435848
Pau-assembly_618	FX435849	Protein unc-13 homolog B OS=Homo sapiens GN=UNC13B PE=1 SV=2| sp|O14795|UN13B_HUMAN, 0.0	C2|Membr_traf_MHD|DUF1041|C1_1	K15293
Pau-assembly_619	FX435850
Pau-assembly_620	FX435851
Pau-assembly_621	FX435852	RNA polymerase-associated protein RTF1 homolog (Fragment) OS=Pongo abelii GN=RTF1 PE=2 SV=2| sp|Q5RAD5|RTF1_PONAB, 3e-86	Plus-3	K15178
Pau-assembly_622	FX435853	Pre-mRNA-splicing factor 18 OS=Bos taurus GN=PRPF18 PE=2 SV=1| sp|Q2HJ41|PRP18_BOVIN, 2e-12	Prp18|PRP4|Nop14
Pau-assembly_623	FX435854
Pau-assembly_624	FX435855	Insulin receptor OS=Homo sapiens GN=INSR PE=1 SV=4| sp|P06213|INSR_HUMAN, 0.0	Pkinase_Tyr|Recep_L_domain|Pkinase|fn3	K04527
Pau-assembly_625	FX435856
Pau-assembly_626	FX435857
Pau-assembly_627	FX435858	Sn1-specific diacylglycerol lipase beta OS=Homo sapiens GN=DAGLB PE=1 SV=2| sp|Q8NCG7|DGLB_HUMAN, 4e-103	Lipase_3	K13806
Pau-assembly_628	FX435859
Pau-assembly_629	FX435860	Zinc metalloproteinase nas-13 OS=Caenorhabditis elegans GN=nas-13 PE=2 SV=5| sp|Q20191|NAS13_CAEEL, 3e-42	Astacin|MAM|ShK|TSP_1
Pau-assembly_630	FX435861
Pau-assembly_631	FX435862	Uncharacterized protein C4orf34 OS=Homo sapiens GN=C4orf34 PE=2 SV=1| sp|Q96QK8|CD034_HUMAN, 1e-24	DUF2615
Pau-assembly_632	FX435863	Zinc finger protein-like 1 OS=Xenopus laevis GN=zfpl1 PE=2 SV=1| sp|A1L2S8|ZFPL1_XENLA, 7e-70	zf-RING_2
Pau-assembly_633	FX435864	OTU domain-containing protein 4 OS=Homo sapiens GN=OTUD4 PE=1 SV=3| sp|Q01804|OTUD4_HUMAN, 3e-68	OTU	K13718
Pau-assembly_634	FX435865
Pau-assembly_635	FX435866		MGC-24
Pau-assembly_636	FX435867
Pau-assembly_637	FX435868
Pau-assembly_638	FX435869	MORC family CW-type zinc finger protein 3 OS=Homo sapiens GN=MORC3 PE=1 SV=3| sp|Q14149|MORC3_HUMAN, 0.0	HATPase_c_3|zf-CW
Pau-assembly_639	FX435870	Hemicentin-1 OS=Homo sapiens GN=HMCN1 PE=1 SV=2| sp|Q96RW7|HMCN1_HUMAN, 5e-24	VWA_2
Pau-assembly_640	FX435871
Pau-assembly_641	FX435872
Pau-assembly_642	FX435873	Short-chain collagen C4 (Fragment) OS=Ephydatia muelleri PE=2 SV=1| sp|P18503|CAS4_EPHMU, 7e-07	Collagen
Pau-assembly_643	FX435874	Dimethylaniline monooxygenase [N-oxide-forming] 5 OS=Cavia porcellus GN=FMO5 PE=2 SV=2| sp|P49109|FMO5_CAVPO, 7e-79	FMO-like|Pyr_redox_3|K_oxygenase|Pyr_redox_2|NAD_binding_9|NAD_binding_8|DAO|Amino_oxidase|HI0933_like|Thi4	K11816
Pau-assembly_644	FX435875	Epsin-2 OS=Homo sapiens GN=EPN2 PE=1 SV=3| sp|O95208|EPN2_HUMAN, 6e-85	ENTH|ANTH|UIM	K12471
Pau-assembly_645	FX435876
Pau-assembly_646	FX435877	Protein disulfide-isomerase A4 OS=Bos taurus GN=PDIA4 PE=2 SV=1| sp|Q29RV1|PDIA4_BOVIN, 0.0	Thioredoxin|Thioredoxin_6|Thioredoxin_8|Thioredoxin_2|Thioredoxin_7|Calsequestrin|AhpC-TSA|Thioredoxin_9|Redoxin|Thioredoxin_4|Omp28	K09582
Pau-assembly_647	FX435878
Pau-assembly_648	FX435879	WASH complex subunit FAM21 OS=Pongo abelii GN=FAM21 PE=2 SV=1| sp|Q5RDC1|FAM21_PONAB, 1e-47	CAP-ZIP_m
Pau-assembly_649	FX435880
Pau-assembly_650	FX435881
Pau-assembly_651	FX435882
Pau-assembly_652	FX435883
Pau-assembly_653	FX435884
Pau-assembly_654	FX435885
Pau-assembly_655	FX435886
Pau-assembly_656	FX435887
Pau-assembly_657	FX435888
Pau-assembly_658	FX435889
Pau-assembly_659	FX435890	Cubilin OS=Canis familiaris GN=CUBN PE=1 SV=1| sp|Q9TU53|CUBN_CANFA, 2e-12	CUB|Shisa|SKG6
Pau-assembly_660	FX435891
Pau-assembly_661	FX435892
Pau-assembly_662	FX435893
Pau-assembly_663	FX435894	Lactation elevated protein 1 OS=Homo sapiens GN=LACE1 PE=2 SV=2| sp|Q8WV93|LACE1_HUMAN, 2e-122	AFG1_ATPase|Bac_DnaA|AAA	K06916
Pau-assembly_664	FX435895
Pau-assembly_665	FX435896	Vertnin OS=Ailuropoda melanoleuca GN=VRTN PE=3 SV=1| sp|D2GZW6|VRTN_AILME, 9e-18	Death|OTU
Pau-assembly_666	FX435897
Pau-assembly_667	FX435898	L-gulonolactone oxidase OS=Bos taurus GN=GULO PE=2 SV=3| sp|Q3ZC33|GGLO_BOVIN, 1e-142	ALO|FAD_binding_4	K00103
Pau-assembly_668	FX435899	Endoplasmic reticulum resident protein 44 OS=Bos taurus GN=ERP44 PE=2 SV=1| sp|Q3T0L2|ERP44_BOVIN, 2e-130	Thioredoxin_6|Thioredoxin|Calsequestrin|Thioredoxin_7	K17264
Pau-assembly_669	FX435900	Probable RNA-directed DNA polymerase from transposon BS OS=Drosophila melanogaster GN=RTase PE=2 SV=1| sp|Q95SX7|RTBS_DROME, 3e-34	RVT_1
Pau-assembly_670	FX435901
Pau-assembly_671	FX435902
Pau-assembly_672	FX435903
Pau-assembly_673	FX435904	Genome polyprotein OS=Petunia vein clearing virus (isolate Hohn) PE=3 SV=1| sp|Q6XKE6|POLG_PVCV2, 7e-09	RVT_1
Pau-assembly_674	FX435905
Pau-assembly_675	FX435906
Pau-assembly_676	FX435907	Zinc finger protein 180 OS=Homo sapiens GN=ZNF180 PE=1 SV=2| sp|Q9UJW8|ZN180_HUMAN, 3e-51	zf-H2C2_2|zf-C2H2|zf-C2H2_4|zf-C2H2_6|zf-C2H2_jaz|C1_1
Pau-assembly_677	FX435908
Pau-assembly_678	FX435909	Interleukin enhancer-binding factor 3 OS=Homo sapiens GN=ILF3 PE=1 SV=3| sp|Q12906|ILF3_HUMAN, 1e-53	zf-met|zf-C2H2_jaz|DZF|zf-C2H2_2	K13203
Pau-assembly_679	FX435910
Pau-assembly_680	FX435911
Pau-assembly_681	FX435912
Pau-assembly_682	FX435913	NudC domain-containing protein 3 OS=Homo sapiens GN=NUDCD3 PE=1 SV=3| sp|Q8IVD9|NUDC3_HUMAN, 3e-47	Nudc_N|CS
Pau-assembly_683	FX435914	Elongation factor 1-alpha OS=Cryptosporidium parvum PE=2 SV=1| sp|P90519|EF1A_CRYPV, 2e-114	GTP_EFTU|GTP_EFTU_D2|GTP_EFTU_D3|GTP_EFTU_D4|MMR_HSR1
Pau-assembly_684	FX435915	Myelin gene regulatory factor OS=Homo sapiens GN=MRF PE=1 SV=3| sp|Q9Y2G1|MRF_HUMAN, 3e-135	NDT80_PhoG|MRF_C1|MRF_C2|Peptidase_S74
Pau-assembly_685	FX435916
Pau-assembly_686	FX435917	Alpha-centractin OS=Macaca fascicularis GN=ACTR1A PE=2 SV=1| sp|Q4R6J9|ACTZ_MACFA, 0.0	Actin	K16575
Pau-assembly_687	FX435918	Acyl-CoA synthetase short-chain family member 3, mitochondrial OS=Homo sapiens GN=ACSS3 PE=2 SV=1| sp|Q9H6R3|ACSS3_HUMAN, 0.0	AMP-binding|AMP-binding_C	K01908
Pau-assembly_688	FX435919	Protein salvador homolog 1 OS=Homo sapiens GN=SAV1 PE=1 SV=2| sp|Q9H4B6|SAV1_HUMAN, 3e-49	WW	K16686
Pau-assembly_689	FX435920	Leucine-rich repeat-containing protein 16A OS=Homo sapiens GN=LRRC16A PE=1 SV=1| sp|Q5VZK9|LR16A_HUMAN, 0.0	LRR_6|LRR_4|LRR_1|LRR_7
Pau-assembly_690	FX435921
Pau-assembly_691	FX435922		Scramblase
Pau-assembly_692	FX435923	EF-hand calcium-binding domain-containing protein 6 (Fragment) OS=Macaca fascicularis GN=EFCAB6 PE=2 SV=2| sp|Q4R8T1|EFCB6_MACFA, 4e-33	EF-hand_7|EF-hand_8|EF-hand_6|EF-hand_1|EF-hand_5|DUF1880|EF-hand_9
Pau-assembly_693	FX435924	Adaptin ear-binding coat-associated protein 2 OS=Bos taurus GN=NECAP2 PE=2 SV=1| sp|Q5E9Q4|NECP2_BOVIN, 4e-71	DUF1681
Pau-assembly_694	FX435925	Ubiquitin-conjugating enzyme E2 R2 OS=Homo sapiens GN=UBE2R2 PE=1 SV=1| sp|Q712K3|UB2R2_HUMAN, 6e-104	UQ_con	K02207
Pau-assembly_695	FX435926	Protein FAM135A OS=Homo sapiens GN=FAM135A PE=1 SV=2| sp|Q9P2D6|F135A_HUMAN, 9e-109	DUF676|DUF3657|PGAP1|LCAT
Pau-assembly_696	FX435927	CUB and sushi domain-containing protein 1 OS=Mus musculus GN=Csmd1 PE=2 SV=2| sp|Q923L3|CSMD1_MOUSE, 2e-48	Sushi|Kunitz_BPTI|Kazal_1|Kazal_2|NTR
Pau-assembly_697	FX435928
Pau-assembly_698	FX435929	Laminin subunit gamma-1 OS=Homo sapiens GN=LAMC1 PE=1 SV=3| sp|P11047|LAMC1_HUMAN, 9e-122	Laminin_EGF|Laminin_B
Pau-assembly_699	FX435930
Pau-assembly_700	FX435931	Contactin-associated protein 1 OS=Rattus norvegicus GN=Cntnap1 PE=1 SV=1| sp|P97846|CNTP1_RAT, 4e-32	I-set|Ig_2|Ig_3|ig|V-set|Collagen|C2-set_2|COLFI|V-set_CD47
Pau-assembly_701	FX435932	Down syndrome cell adhesion molecule-like protein 1 OS=Homo sapiens GN=DSCAML1 PE=1 SV=2| sp|Q8TD84|DSCL1_HUMAN, 7e-11	I-set|Ig_2|Ig_3|ig|V-set|V-set_CD47
Pau-assembly_702	FX435933	Contactin-associated protein 1 OS=Homo sapiens GN=CNTNAP1 PE=1 SV=1| sp|P78357|CNTP1_HUMAN, 6e-42	COLFI|EGF
Pau-assembly_703	FX435934	Contactin-associated protein 1 OS=Rattus norvegicus GN=Cntnap1 PE=1 SV=1| sp|P97846|CNTP1_RAT, 3e-11
Pau-assembly_704	FX435935	Glutathione S-transferase omega-like 2 OS=Saccharomyces cerevisiae (strain ATCC 204508 / S288c) GN=ECM4 PE=1 SV=1| sp|P36156|GTO2_YEAST, 4e-73	GST_N_2|GST_C_2|GST_C_3|GST_C|GST_N_3	K07393
Pau-assembly_705	FX435936	Carnitine O-palmitoyltransferase 1, liver isoform OS=Homo sapiens GN=CPT1A PE=1 SV=2| sp|P50416|CPT1A_HUMAN, 0.0	Carn_acyltransf	K08765
Pau-assembly_706	FX435937	Ras-associating and dilute domain-containing protein OS=Danio rerio GN=radil PE=2 SV=1| sp|A7UA95|RADIL_DANRE, 7e-126	RA|DIL|PDZ|PDZ_2
Pau-assembly_707	FX435938	Phenylalanine--tRNA ligase alpha subunit A OS=Xenopus laevis GN=farsa-a PE=2 SV=1| sp|Q6AZG6|SYFAA_XENLA, 0.0	tRNA-synt_2d|tRNA-synt_2b|tRNA-synt_2	K01889
Pau-assembly_708	FX435939	Phospholipid hydroperoxide glutathione peroxidase 1, chloroplastic OS=Arabidopsis thaliana GN=GPX1 PE=1 SV=2| sp|P52032|GPX1_ARATH, 2e-63	GSHPx|AhpC-TSA	K00432
Pau-assembly_709	FX435940	Collagen alpha-1(II) chain OS=Xenopus tropicalis GN=col2a1 PE=2 SV=1| sp|Q6P4Z2|CO2A1_XENTR, 3e-43	Collagen|COLFI
Pau-assembly_710	FX435941	Homeodomain-interacting protein kinase 2 OS=Homo sapiens GN=HIPK2 PE=1 SV=2| sp|Q9H2X6|HIPK2_HUMAN, 1e-179	Pkinase|Pkinase_Tyr|Kdo	K08826
Pau-assembly_711	FX435942	Vesicle-associated membrane protein 3 OS=Homo sapiens GN=VAMP3 PE=1 SV=3| sp|Q15836|VAMP3_HUMAN, 2e-30	Synaptobrevin|DUF912	K13504
Pau-assembly_712	FX435943
Pau-assembly_713	FX435944
Pau-assembly_714	FX435945	Probable RNA-directed DNA polymerase from transposon BS OS=Drosophila melanogaster GN=RTase PE=2 SV=1| sp|Q95SX7|RTBS_DROME, 2e-32
Pau-assembly_715	FX435946
Pau-assembly_716	FX435947	Protein pygopus OS=Drosophila melanogaster GN=pygo PE=1 SV=1| sp|Q9V9W8|PYGO_DROME, 7e-24	PHD|Prok-RING_1|zf-PHD-like
Pau-assembly_717	FX435948	Pogo transposable element with KRAB domain OS=Mus musculus GN=Pogk PE=2 SV=2| sp|Q80TC5|POGK_MOUSE, 1e-07	DDE_1|HTH_Tnp_Tc5|zf-C2H2
Pau-assembly_718	FX435949
Pau-assembly_719	FX435950
Pau-assembly_720	FX435951	Sodium/potassium-transporting ATPase subunit alpha-3 OS=Gallus gallus GN=ATP1A3 PE=2 SV=1| sp|P24798|AT1A3_CHICK, 2e-25	Cation_ATPase_C
Pau-assembly_721	FX435952	L-threonine 3-dehydrogenase, mitochondrial OS=Bos taurus GN=TDH PE=2 SV=1| sp|Q2KIR8|TDH_BOVIN, 3e-131	Epimerase|RmlD_sub_bind|3Beta_HSD|NAD_binding_4|KR|Polysacc_synt_2|adh_short	K15789
Pau-assembly_722	FX435953	Pathogen-related protein OS=Hordeum vulgare PE=2 SV=2| sp|P16273|PRPX_HORVU, 1e-22
Pau-assembly_723	FX435954		DED
Pau-assembly_724	FX435955	2'-5'-oligoadenylate synthase 1 OS=Homo sapiens GN=OAS1 PE=1 SV=4| sp|P00973|OAS1_HUMAN, 8e-36	OAS1_C	K14216
Pau-assembly_725	FX435956	ATP synthase subunit beta, mitochondrial OS=Drosophila melanogaster GN=ATPsyn-beta PE=2 SV=3| sp|Q05825|ATPB_DROME, 0.0	ATP-synt_ab|ATP-synt_ab_N|ATP-synt_ab_C	K02133
Pau-assembly_726	FX435957
Pau-assembly_727	FX435958	Uncharacterized protein KIAA0355 OS=Homo sapiens GN=KIAA0355 PE=1 SV=2| sp|O15063|K0355_HUMAN, 6e-29	BAR
Pau-assembly_728	FX435959	Synaptic vesicle membrane protein VAT-1 homolog OS=Danio rerio GN=vat1 PE=2 SV=1| sp|Q8JFV8|VAT1_DANRE, 4e-67	ADH_N|ADH_zinc_N
Pau-assembly_729	FX435960	Choline transporter-like protein 2 OS=Xenopus laevis GN=slc44a2 PE=2 SV=1| sp|Q6IP59|CTL2_XENLA, 1e-150	Choline_transpo	K15377
Pau-assembly_730	FX435961	2-acylglycerol O-acyltransferase 2 OS=Homo sapiens GN=MOGAT2 PE=1 SV=2| sp|Q3SYC2|MOGT2_HUMAN, 2e-91	DAGAT
Pau-assembly_731	FX435962	Dolichyl-diphosphooligosaccharide--protein glycosyltransferase subunit 1 OS=Macaca fascicularis GN=RPN1 PE=2 SV=1| sp|Q4R4T0|RPN1_MACFA, 0.0	Ribophorin_I|DNA_repr_REX1B	K12666
Pau-assembly_732	FX435963	Trifunctional enzyme subunit alpha, mitochondrial OS=Homo sapiens GN=HADHA PE=1 SV=2| sp|P40939|ECHA_HUMAN, 0.0	ECH|3HCDH_N|3HCDH	K07515
Pau-assembly_733	FX435964		Pkinase|Pkinase_Tyr
Pau-assembly_734	FX435965
Pau-assembly_735	FX435966	NACHT, LRR and PYD domains-containing protein 12 OS=Homo sapiens GN=NLRP12 PE=1 SV=2| sp|P59046|NAL12_HUMAN, 2e-20	NACHT
Pau-assembly_736	FX435967		LRR_6
Pau-assembly_737	FX435968
Pau-assembly_738	FX435969
Pau-assembly_739	FX435970
Pau-assembly_740	FX435971
Pau-assembly_741	FX435972	OTU domain-containing protein DDB_G0284757 OS=Dictyostelium discoideum GN=DDB_G0284757 PE=4 SV=2| sp|Q54P70|Y4757_DICDI, 1e-13	OTU
Pau-assembly_742	FX435973
Pau-assembly_743	FX435974		DoxX_2|DUF412|DUF4149
Pau-assembly_744	FX435975	Low-density lipoprotein receptor-related protein 4 OS=Rattus norvegicus GN=Lrp4 PE=1 SV=2| sp|Q9QYP1|LRP4_RAT, 1e-42	Trypsin|Ldl_recept_b|I-set|Sushi|FXa_inhibition|Ig_2|Ig_3|Lustrin_cystein	K01313
Pau-assembly_745	FX435976
Pau-assembly_746	FX435977
Pau-assembly_747	FX435978	Splicing factor 3B subunit 3 OS=Bos taurus GN=SF3B3 PE=2 SV=1| sp|A0JN52|SF3B3_BOVIN, 0.0	CPSF_A|MMS1_N	K12830
Pau-assembly_748	FX435979	Fibroblast growth factor receptor 3 OS=Gallus gallus GN=FGFR3 PE=2 SV=1| sp|P18460|FGFR3_CHICK, 4e-163	Pkinase_Tyr|Pkinase|I-set|Ig_2|ig|V-set|Ig_3|Herpes_gE|C1-set	K05094
Pau-assembly_749	FX435980	Bombesin receptor subtype-3 OS=Rattus norvegicus GN=Brs3 PE=2 SV=1| sp|Q8K418|BRS3_RAT, 9e-25	7tm_1|7TM_GPCR_Srw|7TM_GPCR_Srsx|7TM_GPCR_Srx
Pau-assembly_750	FX435981	Group XV phospholipase A2 OS=Homo sapiens GN=PLA2G15 PE=1 SV=2| sp|Q8NCC3|PAG15_HUMAN, 7e-33	LCAT|Abhydrolase_6
Pau-assembly_751	FX435982	Protein unc-119 homolog B OS=Danio rerio GN=unc119b PE=1 SV=2| sp|Q90Z08|U119B_DANRE, 1e-81	GMP_PDE_delta
Pau-assembly_752	FX435983		p25-alpha
Pau-assembly_753	FX435984	UBX domain-containing protein 4 OS=Bos taurus GN=UBXN4 PE=2 SV=2| sp|Q3ZBU9|UBXN4_BOVIN, 1e-64	UBX
Pau-assembly_754	FX435985	Pentatricopeptide repeat-containing protein At1g13040, mitochondrial OS=Arabidopsis thaliana GN=At1g13040 PE=2 SV=1| sp|Q9SAD9|PPR40_ARATH, 2e-25	PPR_2|PPR_3|PPR|PPR_1|TPR_14
Pau-assembly_755	FX435986	Probable E3 ubiquitin-protein ligase HERC4 OS=Homo sapiens GN=HERC4 PE=1 SV=1| sp|Q5GLZ8|HERC4_HUMAN, 0.0	HECT|RCC1|RCC1_2	K10615
Pau-assembly_756	FX435987		EF-hand_7|EF-hand_1|EF-hand_6|EF-hand_8|EF-hand_5|SPARC_Ca_bdg
Pau-assembly_757	FX435988
Pau-assembly_758	FX435989	Adenylyl cyclase-associated protein 1 OS=Macaca fascicularis GN=CAP1 PE=2 SV=3| sp|Q4R4I6|CAP1_MACFA, 3e-40	CAP_N	K17261
Pau-assembly_759	FX435990	Transcription elongation factor SPT5 OS=Gallus gallus GN=SUPT5H PE=2 SV=1| sp|Q5ZI08|SPT5H_CHICK, 0.0	KOW|Spt5-NGN|Spt5_N	K15172
Pau-assembly_760	FX435991	Cation-chloride cotransporter 1 OS=Arabidopsis thaliana GN=CCC1 PE=1 SV=1| sp|Q2UVJ5|CCC1_ARATH, 4e-118	AA_permease
Pau-assembly_761	FX435992	Ankyrin repeat domain-containing protein 50 OS=Homo sapiens GN=ANKRD50 PE=1 SV=4| sp|Q9ULJ7|ANR50_HUMAN, 0.0	Ank_2|Ank|Ank_4|Ank_5|Ank_3|AAA_16|NACHT
Pau-assembly_762	FX435993	60S ribosomal protein L6-1 OS=Arabidopsis thaliana GN=RPL6A PE=2 SV=1| sp|Q9FZ76|RL61_ARATH, 5e-40	Ribosomal_L6e_N	K02934
Pau-assembly_763	FX435994
Pau-assembly_764	FX435995
Pau-assembly_765	FX435996
Pau-assembly_766	FX435997	Isopentenyl-diphosphate Delta-isomerase 1 OS=Bos taurus GN=IDI1 PE=2 SV=2| sp|Q1LZ95|IDI1_BOVIN, 2e-76		K01823
Pau-assembly_767	FX435998	Nanos homolog 1 OS=Danio rerio GN=nanos1 PE=2 SV=1| sp|E7FDB3|NANO1_DANRE, 1e-22	zf-nanos
Pau-assembly_768	FX435999	Uncharacterized protein C16orf52 homolog A OS=Xenopus laevis PE=2 SV=1| sp|Q6GR34|CP52A_XENLA, 2e-47
Pau-assembly_769	FX436000		S-antigen
Pau-assembly_770	FX436001	Oxysterol-binding protein-related protein 10 OS=Homo sapiens GN=OSBPL10 PE=1 SV=2| sp|Q9BXB5|OSB10_HUMAN, 0.0	Oxysterol_BP|PH|PH_8|PH_11
Pau-assembly_771	FX436002		TRAM_LAG1_CLN8
Pau-assembly_772	FX436003	Heme-binding protein 1 OS=Mus musculus GN=Hebp1 PE=1 SV=1| sp|Q9R257|HEBP1_MOUSE, 4e-18	SOUL
Pau-assembly_773	FX436004	Eukaryotic translation initiation factor 3 subunit A OS=Nematostella vectensis GN=v1g190699 PE=3 SV=2| sp|A7SK48|EIF3A_NEMVE, 0.0	PCI	K03254
Pau-assembly_774	FX436005
Pau-assembly_775	FX436006
Pau-assembly_776	FX436007
Pau-assembly_777	FX436008
Pau-assembly_778	FX436009		Laminin_II|Syntaxin_2
Pau-assembly_779	FX436010
Pau-assembly_780	FX436011	Fibroblast growth factor receptor 1 OS=Gallus gallus GN=FGFR1 PE=2 SV=1| sp|P21804|FGFR1_CHICK, 3e-162	Pkinase_Tyr|I-set|Pkinase|Ig_2|Ig_3|ig|V-set|Herpes_gE|C2-set_2|C1-set	K05093
Pau-assembly_781	FX436012	Lipoma HMGIC fusion partner-like 3 protein OS=Danio rerio GN=lhfpl3 PE=2 SV=1| sp|Q6DHB5|LHPL3_DANRE, 1e-34	L_HGMIC_fpl|PMP22_Claudin|Claudin_2
Pau-assembly_782	FX436013	Putative ribonucleoside-diphosphate reductase small chain B OS=Arabidopsis thaliana GN=RNR2B PE=5 SV=1| sp|Q6Y657|RIR2B_ARATH, 2e-164	Ribonuc_red_sm|AhpC-TSA|Thioredoxin_8|Thioredoxin|Redoxin|Thioredoxin_2	K10808
Pau-assembly_783	FX436014	Alpha-glucosidase 2 OS=Bacillus thermoamyloliquefaciens PE=3 SV=1| sp|Q9F234|AGL2_BACTQ, 4e-89	Glyco_hydro_31|Gal_mutarotas_2
Pau-assembly_784	FX436015		zf-RING_4
Pau-assembly_785	FX436016	Adenylate kinase isoenzyme 4, mitochondrial OS=Bos taurus GN=AK4 PE=2 SV=1| sp|Q0VCP1|KAD4_BOVIN, 4e-74	ADK|ADK_lid|AAA_17|AAA_18|AAA_33	K00939
Pau-assembly_786	FX436017	Keratinocyte-associated protein 2 OS=Bos taurus GN=KRTCAP2 PE=2 SV=1| sp|A6QQ59|KTAP2_BOVIN, 3e-39	Keratin_assoc
Pau-assembly_787	FX436018		TPT|UAA|EamA
Pau-assembly_788	FX436019
Pau-assembly_789	FX436020
Pau-assembly_790	FX436021
Pau-assembly_791	FX436022		DUF1987
Pau-assembly_792	FX436023	Glutamate synthase 1 [NADH], chloroplastic OS=Oryza sativa subsp. japonica GN=Os01g0681900 PE=2 SV=1| sp|Q0JKD0|GLT1_ORYSJ, 0.0	Glu_synthase|GATase_2|Glu_syn_central|GXGXG|Fer4_20|Pyr_redox_2|Pyr_redox_3|NAD_binding_8|Pyr_redox|NAD_Gly3P_dh_N|Amino_oxidase|HI0933_like|FAD_oxidored|Thi4|DAO	K00264
Pau-assembly_793	FX436024		Crystall
Pau-assembly_794	FX436025	Folylpolyglutamate synthase, mitochondrial OS=Bos taurus GN=FPGS PE=2 SV=1| sp|A6H751|FOLC_BOVIN, 8e-46	Mur_ligase_C	K11754
Pau-assembly_795	FX436026		MFS_1|UNC-93
Pau-assembly_796	FX436027
Pau-assembly_797	FX436028
Pau-assembly_798	FX436029
Pau-assembly_799	FX436030		Globin
Pau-assembly_800	FX436031	TLD domain-containing protein KIAA1609 OS=Homo sapiens GN=KIAA1609 PE=1 SV=2| sp|Q6P9B6|K1609_HUMAN, 3e-77	TLD
Pau-assembly_801	FX436032	Protein O-mannosyl-transferase 2 OS=Drosophila pseudoobscura pseudoobscura GN=tw PE=3 SV=1| sp|Q29IL2|POMT2_DROPS, 0.0	PMT|MIR	K00728
Pau-assembly_802	FX436033	Agrin OS=Gallus gallus GN=AGRN PE=1 SV=2| sp|P31696|AGRIN_CHICK, 3e-41	Kazal_2|Kazal_1|Kunitz_BPTI|WAP
Pau-assembly_803	FX436034	Putative tyrosinase-like protein tyr-3 OS=Caenorhabditis elegans GN=tyr-3 PE=2 SV=5| sp|Q19673|TYR3_CAEEL, 1e-09	ShK
Pau-assembly_804	FX436035	Lysosomal acid phosphatase OS=Xenopus laevis GN=acp2 PE=2 SV=1| sp|B1H1P9|PPAL_XENLA, 5e-55	His_Phos_2
Pau-assembly_805	FX436036	60S ribosomal protein L8 OS=Aedes albopictus GN=RpL8 PE=3 SV=1| sp|P41569|RL8_AEDAL, 2e-95	Ribosomal_L2_C
Pau-assembly_806	FX436037	Ran-specific GTPase-activating protein OS=Bos taurus GN=RANBP1 PE=2 SV=1| sp|Q3T0M7|RANG_BOVIN, 2e-51	Ran_BP1|VID27|WH1	K15306
Pau-assembly_807	FX436038	Integrin beta-1 OS=Ovis aries GN=ITGB1 PE=2 SV=1| sp|B0FYY4|ITB1_SHEEP, 1e-137	Integrin_beta|Integrin_b_cyt|EGF_2	K05719
Pau-assembly_808	FX436039
Pau-assembly_809	FX436040	Secretory carrier-associated membrane protein 1 OS=Mus musculus GN=Scamp1 PE=1 SV=1| sp|Q8K021|SCAM1_MOUSE, 3e-21	SCAMP
Pau-assembly_810	FX436041	Ran-binding protein 9 OS=Danio rerio GN=ranbp9 PE=2 SV=1| sp|A1L252|RANB9_DANRE, 0.0	CLTH|SPRY|LisH
Pau-assembly_811	FX436042
Pau-assembly_812	FX436043
Pau-assembly_813	FX436044	Retinal rod rhodopsin-sensitive cGMP 3',5'-cyclic phosphodiesterase subunit delta OS=Bos taurus GN=PDE6D PE=1 SV=1| sp|Q95142|PDE6D_BOVIN, 1e-74	GMP_PDE_delta	K13758
Pau-assembly_814	FX436045
Pau-assembly_815	FX436046
Pau-assembly_816	FX436047	Cathepsin L OS=Drosophila melanogaster GN=Cp1 PE=2 SV=2| sp|Q95029|CATL_DROME, 1e-125	Peptidase_C1|Inhibitor_I29|Peptidase_C1_2	K01365
Pau-assembly_817	FX436048
Pau-assembly_818	FX436049
Pau-assembly_819	FX436050
Pau-assembly_820	FX436051
Pau-assembly_821	FX436052	60S ribosomal protein L9 OS=Macaca fascicularis GN=RPL9 PE=2 SV=1| sp|Q5IFJ7|RL9_MACFA, 2e-57		K02940
Pau-assembly_822	FX436053		PS-DH
Pau-assembly_823	FX436054	Palmitoyl-protein thioesterase 1 OS=Homo sapiens GN=PPT1 PE=1 SV=1| sp|P50897|PPT1_HUMAN, 4e-98	Palm_thioest	K01074
Pau-assembly_824	FX436055	TGF-beta-activated kinase 1 and MAP3K7-binding protein 2 OS=Homo sapiens GN=TAB2 PE=1 SV=1| sp|Q9NYJ8|TAB2_HUMAN, 9e-13	CUE	K04404
Pau-assembly_825	FX436056
Pau-assembly_826	FX436057	Ubiquitin carboxyl-terminal hydrolase 16 OS=Arabidopsis thaliana GN=UBP16 PE=2 SV=1| sp|Q9SB51|UBP16_ARATH, 3e-21	UCH|UCH_1|zf-MYND
Pau-assembly_827	FX436058	UPF0468 protein C16orf80 homolog OS=Bos taurus PE=2 SV=1| sp|Q6B857|CP080_BOVIN, 5e-117	DUF667
Pau-assembly_828	FX436059
Pau-assembly_829	FX436060	Eukaryotic translation initiation factor 2 subunit 1 OS=Gallus gallus GN=EIF2S1 PE=2 SV=2| sp|Q5ZLX2|IF2A_CHICK, 2e-141	EIF_2_alpha|S1	K03237
Pau-assembly_830	FX436061	Counting factor 60 OS=Dictyostelium discoideum GN=cf60 PE=1 SV=1| sp|Q54PR9|CF60_DICDI, 3e-43	His_Phos_2	K01078
Pau-assembly_831	FX436062
Pau-assembly_832	FX436063		zf-C3HC4_3|zf-C3HC4|Peroxin-3
Pau-assembly_833	FX436064	Nuclear-pore anchor OS=Arabidopsis thaliana GN=NUA PE=1 SV=1| sp|A4GSN8|NUA_ARATH, 5e-16	TPR_MLP1_2	K09291
Pau-assembly_834	FX436065	Annexin A7 OS=Bos taurus GN=ANXA7 PE=1 SV=2| sp|P20072|ANXA7_BOVIN, 3e-128	Annexin	K17095
Pau-assembly_835	FX436066	Acyl-CoA-binding domain-containing protein 5 OS=Gallus gallus GN=ACBD5 PE=2 SV=1| sp|Q5ZHQ6|ACBD5_CHICK, 1e-23
Pau-assembly_836	FX436067
Pau-assembly_837	FX436068	DNA polymerase epsilon catalytic subunit A OS=Homo sapiens GN=POLE PE=1 SV=5| sp|Q07864|DPOE1_HUMAN, 0.0	DNA_pol_B_exo1|DUF1744|DNA_pol_B|DNA_pol_B_exo2|RNase_H_2	K02324
Pau-assembly_838	FX436069	Sugar phosphate exchanger 3 OS=Bos taurus GN=SLC37A3 PE=2 SV=1| sp|Q17QZ3|SPX3_BOVIN, 8e-100	MFS_1	K03447
Pau-assembly_839	FX436070	Low affinity immunoglobulin epsilon Fc receptor OS=Mus musculus GN=Fcer2 PE=2 SV=1| sp|P20693|FCER2_MOUSE, 4e-14	Laminin_G_3|Lectin_C|Herpes_UL45
Pau-assembly_840	FX436071	Glyceraldehyde-3-phosphate dehydrogenase OS=Cricetulus griseus GN=GAPDH PE=2 SV=2| sp|P17244|G3P_CRIGR, 0.0	Gp_dh_C|Gp_dh_N|DapB_N	K00134
Pau-assembly_841	FX436072	Serine/threonine-protein kinase NLK OS=Canis familiaris GN=NLK PE=3 SV=1| sp|E2QWQ2|NLK_CANFA, 0.0	Pkinase|Pkinase_Tyr|Kinase-like|APH	K04468
Pau-assembly_842	FX436073	Cathepsin L OS=Drosophila melanogaster GN=Cp1 PE=2 SV=2| sp|Q95029|CATL_DROME, 2e-116	UDPGT|Glyco_trans_1_3|Glyco_tran_28_C	K01365
Pau-assembly_843	FX436074	Metal-response element-binding transcription factor 2 OS=Homo sapiens GN=MTF2 PE=1 SV=2| sp|Q9Y483|MTF2_HUMAN, 3e-19	zf-MYND|PHD	K11485
Pau-assembly_844	FX436075
Pau-assembly_845	FX436076	Peptidyl-prolyl cis-trans isomerase FKBP3 OS=Bos taurus GN=FKBP3 PE=1 SV=2| sp|P26884|FKBP3_BOVIN, 2e-61	FKBP_C|UPF0552	K09570
Pau-assembly_846	FX436077
Pau-assembly_847	FX436078	Ras-related protein Rab-26 OS=Homo sapiens GN=RAB26 PE=1 SV=3| sp|Q9ULW5|RAB26_HUMAN, 2e-91	Ras|Miro|Arf|Gtr1_RagA	K07914
Pau-assembly_848	FX436079
Pau-assembly_849	FX436080	Translocon-associated protein subunit gamma OS=Bos taurus GN=SSR3 PE=2 SV=1| sp|Q3SZ87|SSRG_BOVIN, 4e-73	TRAP-gamma	K13251
Pau-assembly_850	FX436081	Transposon TX1 uncharacterized 149 kDa protein OS=Xenopus laevis PE=4 SV=1| sp|P14381|YTX2_XENLA, 1e-15
Pau-assembly_851	FX436082
Pau-assembly_852	FX436083
Pau-assembly_853	FX436084	5-aminolevulinate synthase, erythroid-specific, mitochondrial OS=Opsanus tau GN=alas2 PE=2 SV=1| sp|P43090|HEM0_OPSTA, 0.0	Aminotran_1_2|Preseq_ALAS|Aminotran_5|Cys_Met_Meta_PP|Beta_elim_lyase	K00643
Pau-assembly_854	FX436085		FAM124
Pau-assembly_855	FX436086	Zeaxanthin epoxidase, chloroplastic OS=Nicotiana plumbaginifolia GN=ABA2 PE=1 SV=1| sp|Q40412|ABA2_NICPL, 1e-65	FAD_binding_3|NAD_binding_8	K09838
Pau-assembly_856	FX436087	60 kDa heat shock protein, mitochondrial OS=Cricetulus griseus GN=HSPD1 PE=2 SV=1| sp|P18687|CH60_CRIGR, 0.0	Cpn60_TCP1	K04077
Pau-assembly_857	FX436088	Proto-oncogene tyrosine-protein kinase receptor Ret OS=Homo sapiens GN=RET PE=1 SV=3| sp|P07949|RET_HUMAN, 1e-78	Pkinase_Tyr|Pkinase|Lectin_C|Ig_2|I-set|ig|Ig_3|EGF|SEA|EGF_CA|V-set
Pau-assembly_858	FX436089	Dolichyl-diphosphooligosaccharide--protein glycosyltransferase subunit STT3B OS=Homo sapiens GN=STT3B PE=1 SV=1| sp|Q8TCJ2|STT3B_HUMAN, 0.0	STT3	K07151
Pau-assembly_859	FX436090	Fucoxanthin-chlorophyll a-c binding protein A, chloroplastic OS=Macrocystis pyrifera GN=FCPA PE=2 SV=1| sp|Q40297|FCPA_MACPY, 3e-18	Chloroa_b-bind
Pau-assembly_860	FX436091	Peroxidasin OS=Drosophila melanogaster GN=Pxn PE=1 SV=1| sp|Q9VZZ4|PXDN_DROME, 8e-78	An_peroxidase|VCBS|FG-GAP|UnbV_ASPIC
Pau-assembly_861	FX436092	Nitrate reductase [NADH] 1 OS=Oryza sativa subsp. japonica GN=NIA1 PE=2 SV=3| sp|P16081|NIA1_ORYSJ, 0.0	Oxidored_molyb|Mo-co_dimer|FAD_binding_6|Cyt-b5|NAD_binding_1|NAD_binding_6	K10534
Pau-assembly_862	FX436093	Fibrinogen C domain-containing protein 1 OS=Homo sapiens GN=FIBCD1 PE=1 SV=2| sp|Q8N539|FBCD1_HUMAN, 6e-60	Fibrinogen_C
Pau-assembly_863	FX436094
Pau-assembly_864	FX436095	Transmembrane protein 63A OS=Pongo abelii GN=TMEM63A PE=2 SV=1| sp|Q5R826|TM63A_PONAB, 3e-123	DUF221|RSN1_TM|RRM_6|RRM_1
Pau-assembly_865	FX436096	Chaperone protein ClpB 1 OS=Thermosynechococcus elongatus (strain BP-1) GN=clpB1 PE=3 SV=1| sp|Q8DJ40|CLPB1_THEEB, 0.0	AAA_2|ClpB_D2-small|AAA|Clp_N|AAA_5|AAA_16|AAA_22|Sigma54_activat|AAA_18|AAA_14|Arch_ATPase|IstB_IS21|AAA_17|MMR_HSR1|NACHT|Mg_chelatase|MobB|RNA_helicase|AAA_25|RuvB_N|AAA_28|AAA_19	K03695
Pau-assembly_866	FX436097		WSC
Pau-assembly_867	FX436098	Protein argonaute-2 OS=Homo sapiens GN=EIF2C2 PE=1 SV=3| sp|Q9UKV8|AGO2_HUMAN, 0.0	Piwi|PAZ|DUF1785
Pau-assembly_868	FX436099	Nucleosome-remodeling factor subunit BPTF OS=Homo sapiens GN=BPTF PE=1 SV=3| sp|Q12830|BPTF_HUMAN, 2e-83	PHD|Bromodomain|DDT|WHIM2	K11728
Pau-assembly_869	FX436100	Bardet-Biedl syndrome 7 protein OS=Homo sapiens GN=BBS7 PE=1 SV=2| sp|Q8IWZ6|BBS7_HUMAN, 0.0	BBS2_C|BBS2_Mid	K16749
Pau-assembly_870	FX436101	Dystonin OS=Mus musculus GN=Dst PE=1 SV=1| sp|Q91ZU6|DYST_MOUSE, 0.0	Spectrin|CH|GAS2|CAMSAP_CH	K10382
Pau-assembly_871	FX436102	60S ribosomal protein L13a OS=Picea mariana GN=RPL13A PE=2 SV=1| sp|O65055|RL13A_PICMA, 1e-50	Ribosomal_L13
Pau-assembly_872	FX436103	Methylmalonyl-CoA mutase, mitochondrial OS=Bos taurus GN=MUT PE=2 SV=1| sp|Q9GK13|MUTA_BOVIN, 0.0	MM_CoA_mutase|B12-binding	K01847
Pau-assembly_873	FX436104
Pau-assembly_874	FX436105	Serine/threonine-protein phosphatase 2A 56 kDa regulatory subunit alpha isoform OS=Homo sapiens GN=PPP2R5A PE=1 SV=1| sp|Q15172|2A5A_HUMAN, 0.0	B56	K11584
Pau-assembly_875	FX436106	Protein phosphatase 1 regulatory subunit 12A OS=Homo sapiens GN=PPP1R12A PE=1 SV=1| sp|O14974|MYPT1_HUMAN, 1e-86	Ank_2|Ank|Ank_5|Ank_4|Ank_3	K06270
Pau-assembly_876	FX436107	Fibroblast growth factor receptor 2 OS=Gallus gallus GN=FGFR2 PE=2 SV=1| sp|P18461|FGFR2_CHICK, 1e-85	Pkinase_Tyr|Pkinase|fn3|I-set|Ig_3|Ig_2|V-set	K08252
Pau-assembly_877	FX436108	Cysteine-rich with EGF-like domain protein 2 OS=Danio rerio GN=creld2 PE=2 SV=2| sp|Q7SXF6|CREL2_DANRE, 2e-73	DUF3456|EGF_CA|EGF_3|Laminin_EGF
Pau-assembly_878	FX436109
Pau-assembly_879	FX436110	Peroxisomal bifunctional enzyme OS=Danio rerio GN=ehhadh PE=2 SV=1| sp|Q6NYL3|ECHP_DANRE, 1e-129	ECH|3HCDH_N|3HCDH	K07514
Pau-assembly_880	FX436111	Cholesterol side-chain cleavage enzyme, mitochondrial (Fragment) OS=Dasyatis americana GN=CYP11A1 PE=2 SV=1| sp|Q92045|CP11A_DASAM, 8e-20	p450
Pau-assembly_881	FX436112	Collagen triple helix repeat-containing protein 1 OS=Homo sapiens GN=CTHRC1 PE=1 SV=1| sp|Q96CG8|CTHR1_HUMAN, 2e-36	Collagen
Pau-assembly_882	FX436113
Pau-assembly_883	FX436114
Pau-assembly_884	FX436115	Sorting nexin-8 OS=Bos taurus GN=SNX8 PE=2 SV=1| sp|Q2KHV6|SNX8_BOVIN, 9e-78
Pau-assembly_885	FX436116
Pau-assembly_886	FX436117
Pau-assembly_887	FX436118		DUF258|MMR_HSR1
Pau-assembly_888	FX436119	Myosin light chain 1/3, skeletal muscle isoform OS=Homo sapiens GN=MYL1 PE=1 SV=3| sp|P05976|MYL1_HUMAN, 4e-23	EF-hand_7|EF-hand_1|EF-hand_6|EF-hand_8
Pau-assembly_889	FX436120	Four and a half LIM domains protein 2 OS=Bos taurus GN=FHL2 PE=2 SV=1| sp|Q2KI95|FHL2_BOVIN, 1e-68	LIM|PET	K14380
Pau-assembly_890	FX436121	Dixin OS=Homo sapiens GN=DIXDC1 PE=1 SV=2| sp|Q155Q3|DIXC1_HUMAN, 2e-59	DIX|CH
Pau-assembly_891	FX436122	A disintegrin and metalloproteinase with thrombospondin motifs 12 OS=Homo sapiens GN=ADAMTS12 PE=1 SV=2| sp|P58397|ATS12_HUMAN, 2e-73	Pep_M12B_propep|EGF|TSP_1|Reprolysin|Reprolysin_3|hEGF|EGF_2|Reprolysin_5|ADAM_spacer1
Pau-assembly_892	FX436123	Glycerophosphodiester phosphodiesterase 1 OS=Bos taurus GN=GDE1 PE=2 SV=1| sp|Q3T0T0|GDE1_BOVIN, 2e-67	GDPD
Pau-assembly_893	FX436124	WD repeat and FYVE domain-containing protein 1 OS=Homo sapiens GN=WDFY1 PE=1 SV=1| sp|Q8IWB7|WDFY1_HUMAN, 2e-146	WD40|FYVE
Pau-assembly_894	FX436125	Sodium-dependent phosphate transport protein 2B OS=Homo sapiens GN=SLC34A2 PE=1 SV=3| sp|O95436|NPT2B_HUMAN, 8e-64	Na_Pi_cotrans	K14683
Pau-assembly_895	FX436126		FAM183
Pau-assembly_896	FX436127	C2 domain-containing protein C31G5.15 OS=Schizosaccharomyces pombe (strain 972 / ATCC 24843) GN=SPAC31G5.15 PE=2 SV=1| sp|O14111|YEJF_SCHPO, 2e-26	PS_Dcarbxylase
Pau-assembly_897	FX436128	80 kDa MCM3-associated protein OS=Homo sapiens GN=MCM3AP PE=1 SV=2| sp|O60318|MCM3A_HUMAN, 4e-163	SAC3_GANP|RRM_1
Pau-assembly_898	FX436129	Cell wall protein PRY3 OS=Saccharomyces cerevisiae (strain ATCC 204508 / S288c) GN=PRY3 PE=1 SV=1| sp|P47033|PRY3_YEAST, 5e-27	CAP
Pau-assembly_899	FX436130	Complement C3 OS=Homo sapiens GN=C3 PE=1 SV=2| sp|P01024|CO3_HUMAN, 2e-171	A2M_comp|A2M_recep|A2M|A2M_N_2|A2M_N|NTR|Thiol-ester_cl|Prenyltrans_2	K03990
Pau-assembly_900	FX436131	Protein enabled OS=Drosophila melanogaster GN=ena PE=1 SV=4| sp|Q8T4F7|ENA_DROME, 1e-37	WH1|VASP_tetra|Ran_BP1	K05746
Pau-assembly_901	FX436132
Pau-assembly_902	FX436133
Pau-assembly_903	FX436134
Pau-assembly_904	FX436135
Pau-assembly_905	FX436136
Pau-assembly_906	FX436137		CXCXC
Pau-assembly_907	FX436138	Huntingtin-interacting protein 1 OS=Homo sapiens GN=HIP1 PE=1 SV=5| sp|O00291|HIP1_HUMAN, 5e-88	ANTH|I_LWEQ|ENTH	K04559
Pau-assembly_908	FX436139		Syndecan
Pau-assembly_909	FX436140	Mitogen-activated protein kinase kinase kinase 7 OS=Bos taurus GN=MAP3K7 PE=2 SV=1| sp|A2VDU3|M3K7_BOVIN, 1e-25	Pkinase|Pkinase_Tyr
Pau-assembly_910	FX436141
Pau-assembly_911	FX436142		WH2
Pau-assembly_912	FX436143	Lipase OS=Rhizomucor miehei PE=1 SV=2| sp|P19515|LIP_RHIMI, 7e-10	Lipase_3|DUF2974|Abhydrolase_6
Pau-assembly_913	FX436144	17-beta-hydroxysteroid dehydrogenase 14 OS=Bos taurus GN=HSD17B14 PE=2 SV=1| sp|Q9MYP6|DHB14_BOVIN, 1e-74	I-set|Ig_2|V-set|ig|Ig_3|fn3|Herpes_gE|Tissue_fac
Pau-assembly_914	FX436145	Cell division control protein 2 homolog 1 OS=Trypanosoma brucei brucei GN=CRK1 PE=3 SV=1| sp|P38973|CC2H1_TRYBB, 4e-09	Pkinase|Pkinase_Tyr
Pau-assembly_915	FX436146	Heat shock cognate 71 kDa protein OS=Mus musculus GN=Hspa8 PE=1 SV=1| sp|P63017|HSP7C_MOUSE, 0.0	HSP70|MreB_Mbl	K03283
Pau-assembly_916	FX436147	Anionic trypsin OS=Canis familiaris PE=2 SV=1| sp|P06872|TRY2_CANFA, 6e-55	MAM|Trypsin|DUF1986	K01315
Pau-assembly_917	FX436148	Dynein light chain 2, cytoplasmic OS=Homo sapiens GN=DYNLL2 PE=1 SV=1| sp|Q96FJ2|DYL2_HUMAN, 3e-53		K10418
Pau-assembly_918	FX436149	Crk-like protein OS=Mus musculus GN=Crkl PE=1 SV=2| sp|P47941|CRKL_MOUSE, 6e-08	DUF2013|SH3_1|SH3_9|SH3_2
Pau-assembly_919	FX436150		DUF285
Pau-assembly_920	FX436151
Pau-assembly_921	FX436152
Pau-assembly_922	FX436153	Ankyrin repeat domain-containing protein 63 OS=Homo sapiens GN=ANKRD63 PE=4 SV=1| sp|C9JTQ0|ANR63_HUMAN, 2e-12	Ank_2|Ank_4|Ank|Ank_5|Ank_3|Aha1_N
Pau-assembly_923	FX436154
Pau-assembly_924	FX436155	RNA polymerase-associated protein LEO1 OS=Homo sapiens GN=LEO1 PE=1 SV=1| sp|Q8WVC0|LEO1_HUMAN, 2e-85	Leo1	K15177
Pau-assembly_925	FX436156	Na(+)/H(+) exchange regulatory cofactor NHE-RF1 OS=Mus musculus GN=Slc9a3r1 PE=1 SV=3| sp|P70441|NHRF1_MOUSE, 4e-19	PDZ|PDZ_2	K13365
Pau-assembly_926	FX436157	Ubiquitin carboxyl-terminal hydrolase isozyme L3 OS=Homo sapiens GN=UCHL3 PE=1 SV=1| sp|P15374|UCHL3_HUMAN, 5e-98	Peptidase_C12	K05609
Pau-assembly_927	FX436158	Glucose-6-phosphate 1-dehydrogenase OS=Cricetulus griseus GN=G6PD PE=2 SV=3| sp|O55044|G6PD_CRIGR, 0.0	G6PD_C|G6PD_N	K00036
Pau-assembly_928	FX436159		TNF|C1q|Collagen
Pau-assembly_929	FX436160	RNA-binding protein MEX3B OS=Homo sapiens GN=MEX3B PE=1 SV=1| sp|Q6ZN04|MEX3B_HUMAN, 6e-77	KH_1|KH_3|zf-C3HC4_3|zf-C3HC4_2|zf-RING_2|zf-RING_5|KH_2	K15686
Pau-assembly_930	FX436161	Pyruvate kinase isozyme M1 OS=Felis catus GN=PKM2 PE=1 SV=2| sp|P11979|KPYM_FELCA, 0.0	PK|PK_C|HpcH_HpaI	K00873
Pau-assembly_931	FX436162
Pau-assembly_932	FX436163	Cytochrome b2, mitochondrial OS=Hansenula anomala GN=CYB2 PE=1 SV=2| sp|P09437|CYB2_HANAN, 2e-141	FMN_dh|Cyt-b5|Glu_synthase|IMPDH	K00101
Pau-assembly_933	FX436164	Aspartic proteinase oryzasin-1 OS=Oryza sativa subsp. japonica GN=Os05g0567100 PE=2 SV=2| sp|Q42456|ASPR1_ORYSJ, 3e-26	Asp|TAXi_C
Pau-assembly_934	FX436165	Collagen alpha-3(VI) chain OS=Gallus gallus GN=COL6A3 PE=2 SV=2| sp|P15989|CO6A3_CHICK, 3e-67	Thyroglobulin_1|VWA|VWA_2	K06238
Pau-assembly_935	FX436166	Protein FAM53A OS=Gallus gallus GN=FAM53A PE=2 SV=2| sp|Q5ZKN5|FA53A_CHICK, 2e-07
Pau-assembly_936	FX436167
Pau-assembly_937	FX436168
Pau-assembly_938	FX436169	Abl interactor 1 OS=Rattus norvegicus GN=Abi1 PE=2 SV=3| sp|Q9QZM5|ABI1_RAT, 5e-53	Abi_HHR	K05751
Pau-assembly_939	FX436170		TMP_2
Pau-assembly_940	FX436171		Collagen
Pau-assembly_941	FX436172	Probable ribonuclease ZC3H12B OS=Homo sapiens GN=ZC3H12B PE=2 SV=2| sp|Q5HYM0|ZC12B_HUMAN, 5e-84	RNase_Zc3h12a
Pau-assembly_942	FX436173
Pau-assembly_943	FX436174	Uncharacterized WD repeat-containing protein alr2800 OS=Nostoc sp. (strain PCC 7120 / UTEX 2576) GN=alr2800 PE=4 SV=1| sp|Q8YTC2|Y2800_NOSS1, 2e-88	WD40|Nup160|PD40|Cytochrom_D1|RicinB_lectin_2|CDtoxinA|Nucleoporin_N|Proteasome_A_N|Me-amine-dh_H|DUF1513	K06666
Pau-assembly_944	FX436175
Pau-assembly_945	FX436176	Calmodulin OS=Locusta migratoria PE=1 SV=2| sp|P62154|CALM_LOCMI, 2e-42
Pau-assembly_946	FX436177	Guanine nucleotide-binding protein G(i) subunit alpha OS=Asterina pectinifera PE=1 SV=3| sp|P30676|GNAI_ASTPE, 0.0	G-alpha|Arf|Gtr1_RagA	K04630
Pau-assembly_947	FX436178	Alpha-enolase OS=Gallus gallus GN=ENO1 PE=2 SV=2| sp|P51913|ENOA_CHICK, 0.0	RRM_1|RRM_6|RRM_5|SPOC|Limkain-b1	K01689
Pau-assembly_948	FX436179
Pau-assembly_949	FX436180
Pau-assembly_950	FX436181	Lipopolysaccharide-induced tumor necrosis factor-alpha factor OS=Homo sapiens GN=LITAF PE=1 SV=2| sp|Q99732|LITAF_HUMAN, 4e-22	zf-LITAF-like
Pau-assembly_951	FX436182	C-myc promoter-binding protein OS=Homo sapiens GN=DENND4A PE=1 SV=2| sp|Q7Z401|MYCPP_HUMAN, 0.0	DENN|dDENN|uDENN|PPR_2|PPR_3
Pau-assembly_952	FX436183	Cytochrome P450 4C1 OS=Blaberus discoidalis GN=CYP4C1 PE=2 SV=1| sp|P29981|CP4C1_BLADI, 8e-64	p450
Pau-assembly_953	FX436184	Ethylmalonyl-CoA decarboxylase OS=Danio rerio GN=echdc1 PE=3 SV=2| sp|F1R6N4|ECHD1_DANRE, 5e-57	ECH
Pau-assembly_954	FX436185	Alpha-adducin OS=Homo sapiens GN=ADD1 PE=1 SV=2| sp|P35611|ADDA_HUMAN, 1e-66	Aldolase_II
Pau-assembly_955	FX436186	Alsin OS=Homo sapiens GN=ALS2 PE=1 SV=2| sp|Q96Q42|ALS2_HUMAN, 0.0	RCC1|MORN|RCC1_2|VPS9	K04575
Pau-assembly_956	FX436187
Pau-assembly_957	FX436188	Ribulose bisphosphate carboxylase, chloroplastic OS=Heterocapsa triquetra GN=rbcL PE=2 SV=1| sp|Q5ENN5|RBL2_HETTR, 2e-44
Pau-assembly_958	FX436189
Pau-assembly_959	FX436190	Superoxide dismutase [Fe] OS=Enterococcus faecalis GN=sodA PE=3 SV=1| sp|Q838I4|SODM_ENTFA, 1e-68	Sod_Fe_C|Sod_Fe_N	K04564
Pau-assembly_960	FX436191
Pau-assembly_961	FX436192
Pau-assembly_962	FX436193	Phosphoglycerate kinase 1 OS=Bos taurus GN=PGK1 PE=2 SV=3| sp|Q3T0P6|PGK1_BOVIN, 9e-173	PGK	K00927
Pau-assembly_963	FX436194	Otoancorin OS=Mus musculus GN=Otoa PE=2 SV=1| sp|Q8K561|OTOAN_MOUSE, 4e-08
Pau-assembly_964	FX436195
Pau-assembly_965	FX436196	Coiled-coil-helix-coiled-coil-helix domain-containing protein 10, mitochondrial OS=Homo sapiens GN=CHCHD10 PE=1 SV=1| sp|Q8WYQ3|CHC10_HUMAN, 1e-10
Pau-assembly_966	FX436197
Pau-assembly_967	FX436198
Pau-assembly_968	FX436199	Eukaryotic translation initiation factor 5B OS=Homo sapiens GN=EIF5B PE=1 SV=4| sp|O60841|IF2P_HUMAN, 0.0	GTP_EFTU|IF-2|GTP_EFTU_D2|GTP_EFTU_D4|MMR_HSR1	K03243
Pau-assembly_969	FX436200	GDP-L-fucose synthase OS=Cricetulus griseus GN=TSTA3 PE=2 SV=1| sp|Q8K3X2|FCL_CRIGR, 2e-170	Epimerase|RmlD_sub_bind|Polysacc_synt_2	K02377
Pau-assembly_970	FX436201	Indian hedgehog protein OS=Homo sapiens GN=IHH PE=1 SV=4| sp|Q14623|IHH_HUMAN, 3e-99	HH_signal|Hint|Peptidase_M15_3	K11989
Pau-assembly_971	FX436202	40S ribosomal protein S27-like OS=Bos taurus GN=RPS27L PE=3 SV=3| sp|Q3T0B7|RS27L_BOVIN, 1e-27	Ribosomal_S27e	K02978
Pau-assembly_972	FX436203	Succinate dehydrogenase [ubiquinone] cytochrome b small subunit A, mitochondrial OS=Xenopus laevis GN=sdhd-a PE=2 SV=1| sp|Q6AZR3|DHSDA_XENLA, 5e-36		K00237
Pau-assembly_973	FX436204	Kinesin heavy chain OS=Loligo pealeii PE=2 SV=1| sp|P21613|KINH_LOLPE, 0.0	Kinesin	K10396
Pau-assembly_974	FX436205	Choloylglycine hydrolase OS=Clostridium perfringens GN=cbh PE=1 SV=3| sp|P54965|CBH_CLOPE, 5e-35	CBAH	K01442
Pau-assembly_975	FX436206		IGFL
Pau-assembly_976	FX436207	Cytosolic 10-formyltetrahydrofolate dehydrogenase OS=Xenopus laevis GN=aldh1l1 PE=2 SV=1| sp|Q6GNL7|AL1L1_XENLA, 0.0	Aldedh|Formyl_trans_N|Formyl_trans_C|PP-binding	K00289
Pau-assembly_977	FX436208	Phosphoglycerate kinase 1 OS=Macaca fascicularis GN=PGK1 PE=2 SV=3| sp|Q60HD8|PGK1_MACFA, 3e-158		K00927
Pau-assembly_978	FX436209
Pau-assembly_979	FX436210	Epidermal growth factor receptor kinase substrate 8 OS=Homo sapiens GN=EPS8 PE=1 SV=1| sp|Q12929|EPS8_HUMAN, 7e-63	PTB|SH3_1|SH3_2|SH3_9	K17277
Pau-assembly_980	FX436211	Endoplasmin OS=Canis familiaris GN=HSP90B1 PE=1 SV=1| sp|P41148|ENPL_CANFA, 0.0	HSP90|HATPase_c_3|HATPase_c	K09487
Pau-assembly_981	FX436212	KH domain-containing, RNA-binding, signal transduction-associated protein 1 OS=Gallus gallus GN=KHDRBS1 PE=2 SV=1| sp|Q8UUW7|KHDR1_CHICK, 2e-24		K14942
Pau-assembly_982	FX436213		EF-hand_5|EF-hand_6|EF-hand_1|EF-hand_7
Pau-assembly_983	FX436214	Eukaryotic translation initiation factor 4B OS=Homo sapiens GN=EIF4B PE=1 SV=2| sp|P23588|IF4B_HUMAN, 8e-26	RRM_6|RRM_1|RRM_5	K03258
Pau-assembly_984	FX436215	Calpain-9 (Fragment) OS=Rattus norvegicus GN=Capn9 PE=2 SV=1| sp|O35920|CAN9_RAT, 0.0	Peptidase_C2|Calpain_III|EF-hand_7|EF-hand_1|EF-hand_8|EF-hand_6	K08578
Pau-assembly_985	FX436216	Eukaryotic translation initiation factor 3 subunit I OS=Nematostella vectensis GN=v1g239264 PE=3 SV=1| sp|A7RM20|EIF3I_NEMVE, 9e-180	WD40	K03246
Pau-assembly_986	FX436217
Pau-assembly_987	FX436218
Pau-assembly_988	FX436219
Pau-assembly_989	FX436220	Yorkie homolog OS=Homo sapiens GN=YAP1 PE=1 SV=2| sp|P46937|YAP1_HUMAN, 8e-23		K16687
Pau-assembly_990	FX436221	Tropomyosin OS=Trichinella pseudospiralis PE=2 SV=1| sp|Q8WR63|TPM_TRIPS, 1e-28		K10373
Pau-assembly_991	FX436222	GON-4-like protein OS=Homo sapiens GN=GON4L PE=1 SV=1| sp|Q3T8J9|GON4L_HUMAN, 2e-32	Myb_DNA-bind_6|PAH|Myb_DNA-binding
Pau-assembly_992	FX436223		He_PIG
Pau-assembly_993	FX436224
Pau-assembly_994	FX436225	Amiloride-sensitive amine oxidase [copper-containing] OS=Homo sapiens GN=ABP1 PE=1 SV=4| sp|P19801|ABP1_HUMAN, 0.0	Cu_amine_oxid|DUF1965|Cu_amine_oxidN2|Cu_amine_oxidN3	K11182
Pau-assembly_995	FX436226	Protein OSB2, chloroplastic OS=Arabidopsis thaliana GN=OSB2 PE=1 SV=2| sp|Q8GXH3|OSB2_ARATH, 2e-13	DUF3574
Pau-assembly_996	FX436227	Peroxisomal acyl-coenzyme A oxidase 1 OS=Cavia porcellus GN=ACOX1 PE=2 SV=1| sp|Q9Z1N0|ACOX1_CAVPO, 2e-173	ACOX|Acyl-CoA_ox_N|Acyl-CoA_dh_M|Acyl-CoA_dh_1	K00232
Pau-assembly_997	FX436228	SH3 and multiple ankyrin repeat domains protein 1 OS=Homo sapiens GN=SHANK1 PE=1 SV=2| sp|Q9Y566|SHAN1_HUMAN, 9e-133	Ank_2|Ank|Ank_5|Ank_4|SAM_1|Ank_3|SAM_2|SH3_2|PDZ|SH3_1|SH3_9	K15009
Pau-assembly_998	FX436229	Ubiquitin-conjugating enzyme E2 L3 OS=Bos taurus GN=UBE2L3 PE=2 SV=1| sp|Q3MHP1|UB2L3_BOVIN, 1e-65	UQ_con|UEV|Prok-E2_B|RWD	K04552
Pau-assembly_999	FX436230
Pau-assembly_1000	FX436231
Pau-assembly_1001	FX436232	MORC family CW-type zinc finger protein 2 OS=Homo sapiens GN=MORC2 PE=1 SV=2| sp|Q9Y6X9|MORC2_HUMAN, 0.0	HATPase_c_3|zf-CW|HATPase_c
Pau-assembly_1002	FX436233	Neutral alpha-glucosidase AB OS=Macaca fascicularis GN=GANAB PE=2 SV=1| sp|Q4R4N7|GANAB_MACFA, 0.0	Glyco_hydro_31|Gal_mutarotas_2	K05546
Pau-assembly_1003	FX436234
Pau-assembly_1004	FX436235	Blastula protease 10 OS=Paracentrotus lividus GN=BP10 PE=2 SV=1| sp|P42674|BP10_PARLI, 3e-37	Astacin|F5_F8_type_C|ShK|Reprolysin_2
Pau-assembly_1005	FX436236
Pau-assembly_1006	FX436237	Cyclin-G-associated kinase OS=Homo sapiens GN=GAK PE=1 SV=2| sp|O14976|GAK_HUMAN, 0.0	Pkinase|Pkinase_Tyr|PTEN_C2|Kinase-like|DnaJ	K08855
Pau-assembly_1007	FX436238	Ankyrin repeat domain-containing protein 6 OS=Homo sapiens GN=ANKRD6 PE=1 SV=3| sp|Q9Y2G4|ANKR6_HUMAN, 2e-52	Ank_2|Ank|Ank_4|Ank_5|Ank_3
Pau-assembly_1008	FX436239	Copper-transporting ATPase 1 OS=Homo sapiens GN=ATP7A PE=1 SV=3| sp|Q04656|ATP7A_HUMAN, 0.0	HMA|Hydrolase|E1-E2_ATPase|HAD	K01533
Pau-assembly_1009	FX436240
Pau-assembly_1010	FX436241	Leucine-rich repeat-containing protein 31 OS=Homo sapiens GN=LRRC31 PE=2 SV=1| sp|Q6UY01|LRC31_HUMAN, 2e-08	LRR_6|LRR_4|LRR_8|LRR_1
Pau-assembly_1011	FX436242
Pau-assembly_1012	FX436243		tRNA_anti-codon
Pau-assembly_1013	FX436244	Ras-related protein Rab-11A OS=Oryctolagus cuniculus GN=RAB11A PE=2 SV=3| sp|P62493|RB11A_RABIT, 1e-100	Miro|Death|Ras	K07904
Pau-assembly_1014	FX436245	Plasma membrane calcium-transporting ATPase 2 OS=Mus musculus GN=Atp2b2 PE=1 SV=2| sp|Q9R0K7|AT2B2_MOUSE, 0.0	E1-E2_ATPase|Cation_ATPase_C|Hydrolase|ATP_Ca_trans_C|Hydrolase_like2|HAD|Cation_ATPase_N|Hydrolase_3	K05850
Pau-assembly_1015	FX436246
Pau-assembly_1016	FX436247	1,4-beta-D-glucan cellobiohydrolase B OS=Emericella nidulans (strain FGSC A4 / ATCC 38163 / CBS 112.46 / NRRL 194 / M139) GN=cbhB PE=3 SV=1| sp|Q8NK02|CBHB_EMENI, 1e-130	Glyco_hydro_7
Pau-assembly_1017	FX436248	Vacuolar protein sorting-associated protein 13A OS=Homo sapiens GN=VPS13A PE=1 SV=2| sp|Q96RL7|VP13A_HUMAN, 7e-146	DUF1162|Chorein_N
Pau-assembly_1018	FX436249	Brefeldin A-inhibited guanine nucleotide-exchange protein 1 OS=Bos taurus GN=ARFGEF1 PE=1 SV=1| sp|O46382|BIG1_BOVIN, 0.0	Sec7|Sec7_N|DUF1981
Pau-assembly_1019	FX436250
Pau-assembly_1020	FX436251	Zinc finger protein 207 OS=Homo sapiens GN=ZNF207 PE=1 SV=1| sp|O43670|ZN207_HUMAN, 5e-46	zf-Di19
Pau-assembly_1021	FX436252
Pau-assembly_1022	FX436253
Pau-assembly_1023	FX436254	Protein sidekick-2 OS=Homo sapiens GN=SDK2 PE=1 SV=3| sp|Q58EX2|SDK2_HUMAN, 2e-08	fn3
Pau-assembly_1024	FX436255	BAI1-associated protein 3 OS=Homo sapiens GN=BAIAP3 PE=1 SV=2| sp|O94812|BAIP3_HUMAN, 2e-151	C2|Membr_traf_MHD	K15621
Pau-assembly_1025	FX436256	Proprotein convertase subtilisin/kexin type 5 OS=Homo sapiens GN=PCSK5 PE=1 SV=4| sp|Q92824|PCSK5_HUMAN, 5e-120	Peptidase_S8|P_proprotein
Pau-assembly_1026	FX436257	Probable protein kinase-like protein SgK071 homolog OS=Mus musculus GN=Sgk071 PE=2 SV=3| sp|Q80YS9|SGK71_MOUSE, 2e-53	Pkinase|Pkinase_Tyr|Arm|V-ATPase_H_N|Kinase-like	K17546
Pau-assembly_1027	FX436258	Protein mago nashi homolog 2 OS=Bos taurus GN=MAGOHB PE=2 SV=1| sp|Q0VC92|MGN2_BOVIN, 1e-62	Mago_nashi
Pau-assembly_1028	FX436259	Ubiquitin thioesterase zranb1 OS=Xenopus tropicalis GN=zranb1 PE=2 SV=1| sp|B1H2Q2|ZRAN1_XENTR, 0.0	OTU|zf-RanBP	K11862
Pau-assembly_1029	FX436260	Macrophage metalloelastase OS=Mus musculus GN=Mmp12 PE=1 SV=3| sp|P34960|MMP12_MOUSE, 1e-40	Peptidase_M10|Hemopexin
Pau-assembly_1030	FX436261	Hemicentin-1 OS=Homo sapiens GN=HMCN1 PE=1 SV=2| sp|Q96RW7|HMCN1_HUMAN, 3e-11	TSP_1
Pau-assembly_1031	FX436262	40S ribosomal protein S26 OS=Mus musculus GN=Rps26 PE=2 SV=3| sp|P62855|RS26_MOUSE, 3e-33	Ribosomal_S26e	K02976
Pau-assembly_1032	FX436263	Glycogenin-1 OS=Mus musculus GN=Gyg1 PE=2 SV=3| sp|Q9R062|GLYG_MOUSE, 8e-85	Glyco_transf_8	K00750
Pau-assembly_1033	FX436264
Pau-assembly_1034	FX436265	DEAD-box ATP-dependent RNA helicase CshB OS=Bacillus subtilis GN=cshB PE=1 SV=1| sp|P54475|CSHB_BACSU, 6e-30	DEAD|Helicase_C|ResIII
Pau-assembly_1035	FX436266	Transmembrane emp24 domain-containing protein 5 OS=Homo sapiens GN=TMED5 PE=1 SV=1| sp|Q9Y3A6|TMED5_HUMAN, 1e-24	EMP24_GP25L	K14825
Pau-assembly_1036	FX436267	Melanotransferrin OS=Homo sapiens GN=MFI2 PE=1 SV=2| sp|P08582|TRFM_HUMAN, 3e-63	Transferrin|Phosphonate-bd	K06569
Pau-assembly_1037	FX436268		PDZ
Pau-assembly_1038	FX436269	PiggyBac transposable element-derived protein 2 OS=Homo sapiens GN=PGBD2 PE=2 SV=1| sp|Q6P3X8|PGBD2_HUMAN, 1e-23
Pau-assembly_1039	FX436270	Sodium-dependent neutral amino acid transporter B(0)AT1 OS=Homo sapiens GN=SLC6A19 PE=1 SV=1| sp|Q695T7|S6A19_HUMAN, 5e-155	SNF	K05048
Pau-assembly_1040	FX436271	Vacuolar-processing enzyme OS=Citrus sinensis PE=2 SV=1| sp|P49043|VPE_CITSI, 5e-66	Peptidase_C13
Pau-assembly_1041	FX436272
Pau-assembly_1042	FX436273	Carbonic anhydrase 1 OS=Escherichia coli (strain K12) GN=cynT PE=1 SV=1| sp|P0ABE9|CYNT_ECOLI, 9e-13	Pro_CA	K01673
Pau-assembly_1043	FX436274
Pau-assembly_1044	FX436275	Myosin regulatory light polypeptide 9 OS=Mus musculus GN=Myl9 PE=1 SV=3| sp|Q9CQ19|MYL9_MOUSE, 4e-53	EF-hand_1|EF-hand_7|EF-hand_6|EF-hand_8|EF-hand_5
Pau-assembly_1045	FX436276	Laminin subunit gamma-1 OS=Danio rerio GN=lamc1 PE=2 SV=2| sp|Q1LVF0|LAMC1_DANRE, 0.0	Laminin_N|Laminin_EGF|Laminin_B	K05635
Pau-assembly_1046	FX436277
Pau-assembly_1047	FX436278	Ras-related protein Rab-3 OS=Drosophila melanogaster GN=Rab3 PE=1 SV=1| sp|P25228|RAB3_DROME, 2e-100	Ras|Miro|Arf|SRPRB|GTP_EFTU|Gtr1_RagA|FeoB_N	K07883
Pau-assembly_1048	FX436279		2OG-Fe_Oxy_2
Pau-assembly_1049	FX436280
Pau-assembly_1050	FX436281	Elongation factor 1-beta OS=Homo sapiens GN=EEF1B2 PE=1 SV=3| sp|P24534|EF1B_HUMAN, 3e-58	EF1_GNE|EF-1_beta_acid	K03232
Pau-assembly_1051	FX436282	Eukaryotic translation initiation factor 4 gamma 1 OS=Mus musculus GN=Eif4g1 PE=1 SV=1| sp|Q6NZJ6|IF4G1_MOUSE, 2e-149	MIF4G|MA3|W2	K03260
Pau-assembly_1052	FX436283	General transcription factor 3C polypeptide 1 OS=Homo sapiens GN=GTF3C1 PE=1 SV=4| sp|Q12789|TF3C1_HUMAN, 1e-77	B-block_TFIIIC	K15199
Pau-assembly_1053	FX436284	Melatonin receptor type 1A OS=Mus musculus GN=Mtnr1a PE=2 SV=1| sp|Q61184|MTR1A_MOUSE, 1e-25	7tm_1|7TM_GPCR_Srv|7TM_GPCR_Srx	K04285
Pau-assembly_1054	FX436285	Plasma glutamate carboxypeptidase OS=Homo sapiens GN=PGCP PE=1 SV=1| sp|Q9Y646|PGCP_HUMAN, 7e-147	Peptidase_M28|PA
Pau-assembly_1055	FX436286
Pau-assembly_1056	FX436287	Kinesin light chain 4 OS=Homo sapiens GN=KLC4 PE=1 SV=3| sp|Q9NSK0|KLC4_HUMAN, 1e-23	TPR_12|TPR_10|TPR_2|TPR_1|TPR_8|TPR_7|TPR_11|TPR_17|Ten1_2|TPR_16|TPR_14|TPR_4|DUF3366|FATC|T4_gp9_10|TPR_19|RPN7
Pau-assembly_1057	FX436288
Pau-assembly_1058	FX436289	Uncharacterized protein C5H10.03 OS=Schizosaccharomyces pombe (strain 972 / ATCC 24843) GN=SPAC5H10.03 PE=2 SV=1| sp|Q09676|YA03_SCHPO, 1e-06	His_Phos_1
Pau-assembly_1059	FX436290	Calmodulin OS=Karlodinium micrum PE=2 SV=1| sp|A3E4F9|CALM_KARMI, 2e-79	EF-hand_1|EF-hand_7|EF-hand_8|EF-hand_6|EF-hand_5|EF-hand_9|EF-hand_4|SPARC_Ca_bdg|EFhand_Ca_insen|UPF0154|TerB|Caleosin	K02183
Pau-assembly_1060	FX436291
Pau-assembly_1061	FX436292		Ion_trans|EF-hand_1|EF-hand_6|EF-hand_7|EF-hand_8|EF-hand_5
Pau-assembly_1062	FX436293	40S ribosomal protein S8 OS=Apis mellifera GN=RpS8 PE=2 SV=2| sp|O76756|RS8_APIME, 8e-72	EF-hand_1|EF-hand_7|EF-hand_6|EF-hand_5|EF-hand_8	K02995
Pau-assembly_1063	FX436294	Tripeptidyl-peptidase 1 OS=Mus musculus GN=Tpp1 PE=1 SV=2| sp|O89023|TPP1_MOUSE, 5e-152	Pro-kuma_activ|Peptidase_S8	K01279
Pau-assembly_1064	FX436295	Keratin-associated protein 4-3 OS=Homo sapiens GN=KRTAP4-3 PE=2 SV=2| sp|Q9BYR4|KRA43_HUMAN, 1e-06
Pau-assembly_1065	FX436296	Histone-lysine N-methyltransferase MLL2 OS=Homo sapiens GN=MLL2 PE=1 SV=2| sp|O14686|MLL2_HUMAN, 1e-179	PHD|FYRC|SET|FYRN|zf-HC5HC2H	K09188
Pau-assembly_1066	FX436297	Coiled-coil domain-containing protein 22 OS=Danio rerio GN=ccdc22 PE=2 SV=1| sp|Q4V909|CCD22_DANRE, 2e-88	DUF812
Pau-assembly_1067	FX436298	A-kinase anchor protein 9 OS=Homo sapiens GN=AKAP9 PE=1 SV=3| sp|Q99996|AKAP9_HUMAN, 4e-69	PACT_coil_coil	K16551
Pau-assembly_1068	FX436299
Pau-assembly_1069	FX436300	Sodium- and chloride-dependent GABA transporter 1 OS=Homo sapiens GN=SLC6A1 PE=1 SV=2| sp|P30531|SC6A1_HUMAN, 4e-149	SNF
Pau-assembly_1070	FX436301	Laminin subunit alpha OS=Drosophila melanogaster GN=LanA PE=1 SV=2| sp|Q00174|LAMA_DROME, 6e-173	Laminin_EGF|Laminin_G_2|Laminin_G_1|Laminin_B|Laminin_G_3|Laminin_II
Pau-assembly_1071	FX436302	E3 ubiquitin-protein ligase MARCH6 OS=Homo sapiens GN=MARCH6 PE=1 SV=2| sp|O60337|MARH6_HUMAN, 0.0	RINGv	K10661
Pau-assembly_1072	FX436303
Pau-assembly_1073	FX436304
Pau-assembly_1074	FX436305	SITS-binding protein OS=Torpedo californica PE=1 SV=2| sp|P19965|SP15_TORCA, 2e-56	Glyco_hydro_31|Melibiase
Pau-assembly_1075	FX436306		Hint|Hint_2
Pau-assembly_1076	FX436307	Serine/threonine-protein kinase PRP4 homolog OS=Homo sapiens GN=PRPF4B PE=1 SV=3| sp|Q13523|PRP4B_HUMAN, 5e-158	Pkinase|Pkinase_Tyr	K08827
Pau-assembly_1077	FX436308	Carnosine synthase 1 OS=Gallus gallus GN=CARNS1 PE=1 SV=1| sp|D3KCC4|CRNS1_CHICK, 9e-33	ATP-grasp_4|ATPgrasp_Ter|ATP-grasp_3|Dala_Dala_lig_C|CPSase_L_D2|ATP-grasp|GARS_A|RimK
Pau-assembly_1078	FX436309	SHC-transforming protein 1 OS=Bos taurus GN=SHC1 PE=2 SV=1| sp|Q0IIE2|SHC1_BOVIN, 7e-51	PID|SH2	K17449
Pau-assembly_1079	FX436310	Cyclic AMP-responsive element-binding protein 3-like protein 3 OS=Homo sapiens GN=CREB3L3 PE=1 SV=2| sp|Q68CJ9|CR3L3_HUMAN, 5e-33	bZIP_1|bZIP_2|bZIP_Maf	K09048
Pau-assembly_1080	FX436311
Pau-assembly_1081	FX436312
Pau-assembly_1082	FX436313
Pau-assembly_1083	FX436314
Pau-assembly_1084	FX436315
Pau-assembly_1085	FX436316
Pau-assembly_1086	FX436317
Pau-assembly_1087	FX436318
Pau-assembly_1088	FX436319	Ammonium transporter 1 member 3 OS=Solanum lycopersicum GN=AMT1-3 PE=2 SV=1| sp|Q9FVN0|AMT13_SOLLC, 4e-71	Ammonium_transp
Pau-assembly_1089	FX436320	Attractin OS=Homo sapiens GN=ATRN PE=1 SV=2| sp|O75882|ATRN_HUMAN, 2e-76	Kelch_1|Kelch_4|Kelch_6|Kelch_3|Kelch_5|Kelch_2|Laminin_EGF|Rax2
Pau-assembly_1090	FX436321		Lustrin_cystein
Pau-assembly_1091	FX436322
Pau-assembly_1092	FX436323	Serine/threonine-protein phosphatase 2A 65 kDa regulatory subunit A alpha isoform OS=Homo sapiens GN=PPP2R1A PE=1 SV=4| sp|P30153|2AAA_HUMAN, 0.0	HEAT|HEAT_2|Vac14_Fab1_bd|HEAT_EZ|CLASP_N	K03456
Pau-assembly_1093	FX436324	Probable cation-transporting ATPase 13A2 OS=Homo sapiens GN=ATP13A2 PE=1 SV=2| sp|Q9NQ11|AT132_HUMAN, 0.0	E1-E2_ATPase|HAD|P5-ATPase|Hydrolase|Cation_ATPase_N|Hydrolase_like2	K14951
Pau-assembly_1094	FX436325
Pau-assembly_1095	FX436326	Sodium/bile acid cotransporter 7 OS=Xenopus tropicalis GN=slc10a7 PE=2 SV=1| sp|Q28HF8|NTCP7_XENTR, 4e-09	DUF4137|SBF	K14347
Pau-assembly_1096	FX436327
Pau-assembly_1097	FX436328	Protein NDRG1 OS=Homo sapiens GN=NDRG1 PE=1 SV=1| sp|Q92597|NDRG1_HUMAN, 2e-38	Ndr|Abhydrolase_6
Pau-assembly_1098	FX436329	Ras-related protein Rab-1A OS=Lymnaea stagnalis GN=RAB1A PE=2 SV=1| sp|Q05974|RAB1A_LYMST, 2e-98	Ras|Miro|Arf|Gtr1_RagA|GTP_EFTU|MMR_HSR1|SRPRB|AAA_22	K07874
Pau-assembly_1099	FX436330	Tumor susceptibility gene 101 protein OS=Homo sapiens GN=TSG101 PE=1 SV=2| sp|Q99816|TS101_HUMAN, 1e-43	UEV|Vps23_core	K12183
Pau-assembly_1100	FX436331	26S protease regulatory subunit 6A OS=Homo sapiens GN=PSMC3 PE=1 SV=3| sp|P17980|PRS6A_HUMAN, 3e-159	AAA|AAA_5|AAA_2|RuvB_N|AAA_16|AAA_22	K03065
Pau-assembly_1101	FX436332
Pau-assembly_1102	FX436333	Eukaryotic translation initiation factor 4E OS=Ashbya gossypii (strain ATCC 10895 / CBS 109.51 / FGSC 9923 / NRRL Y-1056) GN=TIF45 PE=3 SV=1| sp|Q75AV8|IF4E_ASHGO, 2e-13	IF4E	K03259
Pau-assembly_1103	FX436334	Frizzled-10 OS=Gallus gallus GN=FZD10 PE=2 SV=1| sp|Q9PWH2|FZD10_CHICK, 1e-43	Frizzled
Pau-assembly_1104	FX436335
Pau-assembly_1105	FX436336	THO complex subunit 2 OS=Callicebus moloch GN=THOC2 PE=3 SV=1| sp|B1MTK1|THOC2_CALMO, 0.0	Tho2|Thoc2	K12879
Pau-assembly_1106	FX436337	Eukaryotic translation initiation factor 4E OS=Rattus norvegicus GN=Eif4e PE=1 SV=1| sp|P63074|IF4E_RAT, 2e-71	IF4E	K03259
Pau-assembly_1107	FX436338
Pau-assembly_1108	FX436339
Pau-assembly_1109	FX436340	Uncharacterized protein ORF91 OS=Phalaenopsis aphrodite subsp. formosana PE=4 SV=1| sp|Q3BAI2|YCX91_PHAAO, 9e-07
Pau-assembly_1110	FX436341	Uncharacterized protein ORF91 OS=Phalaenopsis aphrodite subsp. formosana PE=4 SV=1| sp|Q3BAI2|YCX91_PHAAO, 1e-11
Pau-assembly_1111	FX436342
Pau-assembly_1112	FX436343	Ubiquitin-conjugating enzyme E2 variant 2 OS=Mus musculus GN=Ube2v2 PE=2 SV=4| sp|Q9D2M8|UB2V2_MOUSE, 2e-43	UQ_con	K10704
Pau-assembly_1113	FX436344	Agrin OS=Gallus gallus GN=AGRN PE=1 SV=2| sp|P31696|AGRIN_CHICK, 7e-103	VWA|VWA_2|VWA_3|Kazal_2|Kazal_1|GON|Laminin_G_2|Laminin_G_1|TIR_2|EGF|Laminin_G_3
Pau-assembly_1114	FX436345
Pau-assembly_1115	FX436346
Pau-assembly_1116	FX436347	Kinesin-like protein KIF16B OS=Homo sapiens GN=KIF16B PE=1 SV=2| sp|Q96L93|KI16B_HUMAN, 0.0	Kinesin|PX|FHA	K10392
Pau-assembly_1117	FX436348		zf-CCCH
Pau-assembly_1118	FX436349		DDE_Tnp_4
Pau-assembly_1119	FX436350	CLIP-associating protein 1 OS=Homo sapiens GN=CLASP1 PE=1 SV=1| sp|Q7Z460|CLAP1_HUMAN, 5e-136	CLASP_N|HEAT|HEAT_2|HEAT_EZ|Vac14_Fab1_bd	K16578
Pau-assembly_1120	FX436351	CMP-sialic acid transporter OS=Cricetulus griseus GN=SLC35A1 PE=2 SV=1| sp|O08520|S35A1_CRIGR, 7e-08	Nuc_sug_transp
Pau-assembly_1121	FX436352	Insoluble matrix shell protein 1 (Fragment) OS=Venerupis philippinarum PE=1 SV=1| sp|P86982|IMSP1_VENPH, 3e-19
Pau-assembly_1122	FX436353
Pau-assembly_1123	FX436354	CDK5 regulatory subunit-associated protein 3 OS=Homo sapiens GN=CDK5RAP3 PE=1 SV=2| sp|Q96JB5|CK5P3_HUMAN, 3e-126	DUF773
Pau-assembly_1124	FX436355
Pau-assembly_1125	FX436356	Centromere-associated protein E OS=Homo sapiens GN=CENPE PE=1 SV=2| sp|Q02224|CENPE_HUMAN, 7e-47	ERM
Pau-assembly_1126	FX436357
Pau-assembly_1127	FX436358	Apolipophorins OS=Locusta migratoria PE=1 SV=2| sp|Q9U943|APLP_LOCMI, 6e-67	Vitellogenin_N|DUF1943|DUF1081|VWD|C8	K14462
Pau-assembly_1128	FX436359	Mitogen-activated protein kinase kinase kinase dlk-1 OS=Caenorhabditis elegans GN=dlk-1 PE=1 SV=4| sp|O01700|DLK1_CAEEL, 2e-22	Pkinase|Pkinase_Tyr
Pau-assembly_1129	FX436360	Proline-rich transmembrane protein 1 OS=Homo sapiens GN=PRRT1 PE=2 SV=2| sp|Q99946|PRRT1_HUMAN, 9e-06	Dispanin
Pau-assembly_1130	FX436361	Transgelin OS=Gallus gallus GN=TAGLN PE=1 SV=3| sp|P19966|TAGL_CHICK, 3e-20
Pau-assembly_1131	FX436362	Epidermal growth factor receptor substrate 15 OS=Homo sapiens GN=EPS15 PE=1 SV=2| sp|P42566|EPS15_HUMAN, 2e-131	EF-hand_4|EF-hand_1|AAA_13|IncA|CENP-F_leu_zip|HOOK|EF-hand_7|Spc7|WEMBL|DUF3450|V_ATPase_I|Myosin_tail_1|ATG16
Pau-assembly_1132	FX436363	Spondin-1 OS=Gallus gallus GN=SPON1 PE=2 SV=1| sp|Q9W770|SPON1_CHICK, 7e-25	Spond_N
Pau-assembly_1133	FX436364
Pau-assembly_1134	FX436365	Dolichyl-diphosphooligosaccharide--protein glycosyltransferase subunit STT3A OS=Bos taurus GN=STT3A PE=2 SV=1| sp|Q2KJI2|STT3A_BOVIN, 0.0	STT3	K07151
Pau-assembly_1135	FX436366	Myotubularin-related protein 13 OS=Homo sapiens GN=SBF2 PE=1 SV=1| sp|Q86WG5|MTMRD_HUMAN, 0.0	Myotub-related|C1_1|PH|GRAM|PH_11|PH_8
Pau-assembly_1136	FX436367	Transcription elongation factor B polypeptide 2 OS=Homo sapiens GN=TCEB2 PE=1 SV=1| sp|Q15370|ELOB_HUMAN, 4e-35	ubiquitin	K03873
Pau-assembly_1137	FX436368	Syntaxin-12 OS=Homo sapiens GN=STX12 PE=1 SV=1| sp|Q86Y82|STX12_HUMAN, 3e-47	Syntaxin_2|SNARE|Syntaxin	K08488
Pau-assembly_1138	FX436369	Isocitrate dehydrogenase [NADP], mitochondrial OS=Bos taurus GN=IDH2 PE=1 SV=2| sp|Q04467|IDHP_BOVIN, 6e-167	Iso_dh	K00031
Pau-assembly_1139	FX436370	Uncharacterized protein YBL113C OS=Saccharomyces cerevisiae (strain ATCC 204508 / S288c) GN=YBL113C PE=4 SV=1| sp|Q7M4S9|YB113_YEAST, 3e-06
Pau-assembly_1140	FX436371
Pau-assembly_1141	FX436372	Lysosomal-associated transmembrane protein 4A OS=Mus musculus GN=Laptm4a PE=1 SV=1| sp|Q60961|LAP4A_MOUSE, 1e-30	Mtp	K12387
Pau-assembly_1142	FX436373	E3 ubiquitin-protein ligase TRAF7 OS=Homo sapiens GN=TRAF7 PE=1 SV=1| sp|Q6Q0C0|TRAF7_HUMAN, 0.0	WD40|zf-C3HC4_2|zf-C3HC4|zf-C3HC4_4|Sina|zf-RING_5|Nup160|zf-TRAF|zf-C3HC4_3|zf-RING_2	K10646
Pau-assembly_1143	FX436374		Death|DED
Pau-assembly_1144	FX436375	Alanine--tRNA ligase OS=Arabidopsis thaliana GN=ALATS PE=1 SV=3| sp|P36428|SYA_ARATH, 0.0	tRNA-synt_2c|tRNA_SAD|DHHA1	K01872
Pau-assembly_1145	FX436376	Pre-mRNA-splicing factor CWC21 OS=Ustilago maydis (strain 521 / FGSC 9021) GN=CWC21 PE=3 SV=1| sp|Q4P0G6|CWC21_USTMA, 3e-12		K13172
Pau-assembly_1146	FX436377	ATP-dependent RNA helicase DDX42 OS=Gallus gallus GN=DDX42 PE=2 SV=1| sp|Q5F485|DDX42_CHICK, 0.0	DEAD|Helicase_C	K12835
Pau-assembly_1147	FX436378	Glypican-1 OS=Gallus gallus GN=GPC1 PE=3 SV=1| sp|P50593|GPC1_CHICK, 1e-70	Glypican	K08110
Pau-assembly_1148	FX436379	Heat shock factor-binding protein 1 OS=Bos taurus GN=HSBP1 PE=3 SV=1| sp|Q3ZC22|HSBP1_BOVIN, 2e-08	HSBP1
Pau-assembly_1149	FX436380	NADH-cytochrome b5 reductase 1 OS=Candida glabrata (strain ATCC 2001 / CBS 138 / JCM 3761 / NBRC 0622 / NRRL Y-65) GN=CBR1 PE=3 SV=1| sp|Q6FLT3|NCB5R_CANGA, 2e-23	Acyl-CoA_dh_N|NAD_binding_1|FAD_binding_6|Acyl-CoA_dh_1|Acyl-CoA_dh_2	K00257
Pau-assembly_1150	FX436381	TNF receptor-associated factor 3 OS=Homo sapiens GN=TRAF3 PE=1 SV=2| sp|Q13114|TRAF3_HUMAN, 8e-97	MATH|zf-TRAF|zf-C3HC4_2|zf-C3HC4_4|zf-C3HC4|zf-RING_5|zf-RING_2|zf-RING_UBOX	K03174
Pau-assembly_1151	FX436382
Pau-assembly_1152	FX436383
Pau-assembly_1153	FX436384
Pau-assembly_1154	FX436385
Pau-assembly_1155	FX436386	Adenosylhomocysteinase OS=Catharanthus roseus GN=SAHH PE=2 SV=1| sp|P35007|SAHH_CATRO, 2e-180	AdoHcyase|AdoHcyase_NAD|2-Hacid_dh_C	K01251
Pau-assembly_1156	FX436387
Pau-assembly_1157	FX436388
Pau-assembly_1158	FX436389	Putative uncharacterized transposon-derived protein F52C9.6 OS=Caenorhabditis elegans GN=F52C9.6 PE=5 SV=1| sp|Q10126|YSM6_CAEEL, 8e-08	RVT_1
Pau-assembly_1159	FX436390	CCR4-NOT transcription complex subunit 3 OS=Homo sapiens GN=CNOT3 PE=1 SV=1| sp|O75175|CNOT3_HUMAN, 1e-86	Not3|NOT2_3_5	K12580
Pau-assembly_1160	FX436391
Pau-assembly_1161	FX436392	Glutamine synthetase OS=Bacteroides fragilis (strain YCH46) GN=glnA PE=3 SV=2| sp|P15623|GLNA_BACFR, 4e-106	GSIII_N|Gln-synt_C
Pau-assembly_1162	FX436393	CAP-Gly domain-containing linker protein 2 OS=Homo sapiens GN=CLIP2 PE=1 SV=1| sp|Q9UDT6|CLIP2_HUMAN, 1e-10	CAP_GLY
Pau-assembly_1163	FX436394	40S ribosomal protein S7 OS=Avicennia marina GN=RPS7 PE=2 SV=1| sp|Q9ZNS1|RS7_AVIMR, 3e-45		K02993
Pau-assembly_1164	FX436395	Inosine-5'-monophosphate dehydrogenase 1 OS=Homo sapiens GN=IMPDH1 PE=1 SV=2| sp|P20839|IMDH1_HUMAN, 3e-134	IMPDH|NMO|CBS|FMN_dh|His_biosynth|ThiG|NanE|DUF561	K00088
Pau-assembly_1165	FX436396	E3 SUMO-protein ligase PIAS3 OS=Homo sapiens GN=PIAS3 PE=1 SV=2| sp|Q9Y6X2|PIAS3_HUMAN, 4e-102	PINIT|zf-MIZ|zf-Nse	K04706
Pau-assembly_1166	FX436397	Rap guanine nucleotide exchange factor 2 OS=Homo sapiens GN=RAPGEF2 PE=1 SV=1| sp|Q9Y4G8|RPGF2_HUMAN, 0.0	RasGEF|PDZ|RasGEF_N|RA|cNMP_binding	K08020
Pau-assembly_1167	FX436398
Pau-assembly_1168	FX436399	Chymotrypsin-like elastase family member 3A OS=Homo sapiens GN=CELA3A PE=1 SV=3| sp|P09093|CEL3A_HUMAN, 6e-22	Trypsin|DUF1986
Pau-assembly_1169	FX436400	26S proteasome non-ATPase regulatory subunit 10 OS=Homo sapiens GN=PSMD10 PE=1 SV=1| sp|O75832|PSD10_HUMAN, 5e-15	Ank_2|Ank|Ank_4|Glycos_transf_1|Ank_5|Ank_3|Glyco_trans_1_4|LRR_4|LRR_8|LRR_1|LRR_7
Pau-assembly_1170	FX436401	Photosystem I assembly protein ycf3 OS=Guillardia theta GN=ycf3 PE=3 SV=1| sp|O78490|YCF3_GUITH, 3e-37	TPR_11|TPR_1|TPR_2|TPR_12|TPR_7|TPR_16|TPR_8|TPR_17
Pau-assembly_1171	FX436402	ADP-ribosylation factor GTPase-activating protein 3 OS=Homo sapiens GN=ARFGAP3 PE=1 SV=1| sp|Q9NP61|ARFG3_HUMAN, 7e-84	ArfGap	K12493
Pau-assembly_1172	FX436403	Glypican-4 OS=Mus musculus GN=Gpc4 PE=2 SV=2| sp|P51655|GPC4_MOUSE, 3e-35	Glypican	K08111
Pau-assembly_1173	FX436404
Pau-assembly_1174	FX436405		SET
Pau-assembly_1175	FX436406	Dipeptidyl peptidase 1 (Fragment) OS=Canis familiaris GN=CTSC PE=1 SV=1| sp|O97578|CATC_CANFA, 1e-69	CathepsinC_exc|Peptidase_C1|Propeptide_C1	K01275
Pau-assembly_1176	FX436407	Radial spoke head protein 3 homolog B OS=Mus musculus GN=Rsph3b PE=2 SV=1| sp|Q9DA80|RSH3B_MOUSE, 1e-83	Radial_spoke_3
Pau-assembly_1177	FX436408	Transcription factor 25 OS=Homo sapiens GN=TCF25 PE=1 SV=1| sp|Q9BQ70|TCF25_HUMAN, 4e-131	Tcf25
Pau-assembly_1178	FX436409	Carboxypeptidase A6 OS=Homo sapiens GN=CPA6 PE=1 SV=2| sp|Q8N4T0|CBPA6_HUMAN, 8e-55	Peptidase_M14|Propep_M14
Pau-assembly_1179	FX436410
Pau-assembly_1180	FX436411	Protein FAM208A OS=Homo sapiens GN=FAM208A PE=1 SV=3| sp|Q9UK61|F208A_HUMAN, 1e-34
Pau-assembly_1181	FX436412
Pau-assembly_1182	FX436413	Protein TFG OS=Homo sapiens GN=TFG PE=1 SV=2| sp|Q92734|TFG_HUMAN, 3e-42	PB1	K09292
Pau-assembly_1183	FX436414	PRELI domain-containing protein 1, mitochondrial OS=Bos taurus GN=PRELID1 PE=2 SV=1| sp|Q32KN9|PRLD1_BOVIN, 1e-37	PRELI
Pau-assembly_1184	FX436415	Cytochrome c oxidase subunit 5B, mitochondrial OS=Mus musculus GN=Cox5b PE=1 SV=1| sp|P19536|COX5B_MOUSE, 4e-15		K02265
Pau-assembly_1185	FX436416
Pau-assembly_1186	FX436417
Pau-assembly_1187	FX436418	Adenosine receptor A3 OS=Homo sapiens GN=ADORA3 PE=2 SV=2| sp|P33765|AA3R_HUMAN, 2e-13	7tm_1|7TM_GPCR_Srsx
Pau-assembly_1188	FX436419	Thiomorpholine-carboxylate dehydrogenase OS=Homo sapiens GN=CRYM PE=1 SV=1| sp|Q14894|CRYM_HUMAN, 1e-77	OCD_Mu_crystall|Shikimate_DH|F420_oxidored|NAD_binding_2|IlvN
Pau-assembly_1189	FX436420	Serine/threonine-protein kinase Sgk3 OS=Homo sapiens GN=SGK3 PE=1 SV=1| sp|Q96BR1|SGK3_HUMAN, 3e-174	Pkinase|Pkinase_Tyr|PX|Pkinase_C|Kinase-like|Kdo	K13304
Pau-assembly_1190	FX436421	Cyclic AMP-dependent transcription factor ATF-2 OS=Homo sapiens GN=ATF2 PE=1 SV=4| sp|P15336|ATF2_HUMAN, 2e-32	bZIP_1|bZIP_2|zf-C2H2	K04450
Pau-assembly_1191	FX436422	Probable ATP-dependent RNA helicase DDX46 OS=Danio rerio GN=ddx46 PE=2 SV=1| sp|Q4TVV3|DDX46_DANRE, 0.0	DEAD|Helicase_C	K12811
Pau-assembly_1192	FX436423		SH3_2|SH3_9|SH3_1|SH3_3
Pau-assembly_1193	FX436424	Mitogen-activated protein kinase 15 OS=Mus musculus GN=Mapk15 PE=1 SV=1| sp|Q80Y86|MK15_MOUSE, 2e-124	Pkinase|Pkinase_Tyr|Kinase-like	K08293
Pau-assembly_1194	FX436425	G-protein-signaling modulator 2 OS=Homo sapiens GN=GPSM2 PE=1 SV=3| sp|P81274|GPSM2_HUMAN, 3e-11	TPR_12|PP-binding|TPR_10|TPR_2|TPR_11|TPR_7|TPR_1
Pau-assembly_1195	FX436426
Pau-assembly_1196	FX436427
Pau-assembly_1197	FX436428
Pau-assembly_1198	FX436429	Protein disulfide-isomerase A6 OS=Homo sapiens GN=PDIA6 PE=1 SV=1| sp|Q15084|PDIA6_HUMAN, 2e-141	Thioredoxin|Thioredoxin_2|Thioredoxin_8|Thioredoxin_6|Thioredoxin_7|Thioredoxin_3|Thioredoxin_9	K09584
Pau-assembly_1199	FX436430	rRNA-processing protein UTP23 homolog OS=Bos taurus GN=UTP23 PE=2 SV=1| sp|Q08DU1|UTP23_BOVIN, 1e-42	Fcf1	K14773
Pau-assembly_1200	FX436431
Pau-assembly_1201	FX436432
Pau-assembly_1202	FX436433
Pau-assembly_1203	FX436434	Kynurenine 3-monooxygenase OS=Dictyostelium discoideum GN=kmo PE=3 SV=1| sp|Q54RE8|KMO_DICDI, 2e-31	FAD_binding_3
Pau-assembly_1204	FX436435	ATP-citrate synthase OS=Bos taurus GN=ACLY PE=2 SV=1| sp|Q32PF2|ACLY_BOVIN, 0.0	Citrate_synt|Ligase_CoA|ATP-grasp_2|CoA_binding	K01648
Pau-assembly_1205	FX436436	Uncharacterized protein ykwD OS=Bacillus subtilis GN=ykwD PE=4 SV=1| sp|O31398|YKWD_BACSU, 4e-06	CAP|Pentapeptide_2
Pau-assembly_1206	FX436437	Spliceosome RNA helicase DDX39B OS=Pongo abelii GN=DDX39B PE=2 SV=1| sp|Q5RE47|DX39B_PONAB, 3e-109	DEAD|CMS1|ResIII	K12812
Pau-assembly_1207	FX436438
Pau-assembly_1208	FX436439
Pau-assembly_1209	FX436440	Pancreatic secretory granule membrane major glycoprotein GP2 OS=Homo sapiens GN=GP2 PE=2 SV=3| sp|P55259|GP2_HUMAN, 2e-24	CUB
Pau-assembly_1210	FX436441	Serine/threonine-protein kinase Nek1 OS=Homo sapiens GN=NEK1 PE=1 SV=2| sp|Q96PY6|NEK1_HUMAN, 7e-141	Pkinase|Pkinase_Tyr|Kinase-like	K08857
Pau-assembly_1211	FX436442		PDZ_2
Pau-assembly_1212	FX436443	UDP-glucuronate 4-epimerase 2 OS=Arabidopsis thaliana GN=GAE2 PE=2 SV=1| sp|Q9LPC1|GAE2_ARATH, 3e-104	Epimerase|RmlD_sub_bind|3Beta_HSD|Polysacc_synt_2|adh_short|NAD_binding_4|Epimerase_Csub	K08679
Pau-assembly_1213	FX436444
Pau-assembly_1214	FX436445	Transcription factor SOX-9 OS=Mus musculus GN=Sox9 PE=2 SV=2| sp|Q04887|SOX9_MOUSE, 2e-29	HMG_box|HMG_box_2	K09270
Pau-assembly_1215	FX436446	Mediator of RNA polymerase II transcription subunit 25 OS=Mus musculus GN=Med25 PE=1 SV=1| sp|Q8VCB2|MED25_MOUSE, 5e-88	Med25_VWA|Med25	K15168
Pau-assembly_1216	FX436447	Low-density lipoprotein receptor-related protein 5 OS=Homo sapiens GN=LRP5 PE=1 SV=2| sp|O75197|LRP5_HUMAN, 0.0	Ldl_recept_b|Ldl_recept_a|FXa_inhibition|SGL	K03068
Pau-assembly_1217	FX436448	Pre-B-cell leukemia transcription factor 1 OS=Homo sapiens GN=PBX1 PE=1 SV=1| sp|P40424|PBX1_HUMAN, 8e-134	PBC|Homeobox|Homeobox_KN	K09355
Pau-assembly_1218	FX436449	(S)-coclaurine N-methyltransferase OS=Thalictrum flavum subsp. glaucum PE=1 SV=1| sp|Q5C9L6|CNMT_THLFG, 4e-66	CMAS|Methyltransf_18|Methyltransf_23|Methyltransf_31|Methyltransf_11|Methyltransf_12|MTS|NodS|Methyltransf_25
Pau-assembly_1219	FX436450	E3 ubiquitin-protein ligase RNF13 OS=Gallus gallus GN=RNF13 PE=1 SV=1| sp|Q90972|RNF13_CHICK, 2e-48	zf-RING_2|PA|zf-C3HC4|zf-rbx1|zf-C3HC4_3|zf-C3HC4_2|zf-RING_5	K15692
Pau-assembly_1220	FX436451	Short-chain collagen C4 (Fragment) OS=Ephydatia muelleri PE=2 SV=1| sp|P18503|CAS4_EPHMU, 8e-09	Collagen
Pau-assembly_1221	FX436452
Pau-assembly_1222	FX436453
Pau-assembly_1223	FX436454	Serine/threonine-protein phosphatase 4 catalytic subunit B OS=Danio rerio GN=ppp4cb PE=2 SV=1| sp|A9JRC7|PP4CB_DANRE, 3e-166	Metallophos	K15423
Pau-assembly_1224	FX436455	Bromodomain-containing protein 2 OS=Bos taurus GN=BRD2 PE=3 SV=1| sp|Q32S26|BRD2_BOVIN, 2e-105	Bromodomain	K08871
Pau-assembly_1225	FX436456	FACT complex subunit SPT16 OS=Homo sapiens GN=SUPT16H PE=1 SV=1| sp|Q9Y5B9|SP16H_HUMAN, 0.0	SPT16|Peptidase_M24|Rtt106|FACT-Spt16_Nlob
Pau-assembly_1226	FX436457	Coatomer subunit alpha OS=Bos taurus GN=COPA PE=1 SV=1| sp|Q27954|COPA_BOVIN, 0.0	COPI_C|Coatomer_WDAD|WD40	K05236
Pau-assembly_1227	FX436458
Pau-assembly_1228	FX436459	Lipoma-preferred partner homolog OS=Gallus gallus GN=LPP PE=2 SV=1| sp|Q5F464|LPP_CHICK, 6e-57	LIM	K16676
Pau-assembly_1229	FX436460	Nucleolysin TIA-1 isoform p40 OS=Homo sapiens GN=TIA1 PE=1 SV=3| sp|P31483|TIA1_HUMAN, 3e-35	RRM_1|RRM_6|RRM_5	K13201
Pau-assembly_1230	FX436461	Hemicentin-1 OS=Homo sapiens GN=HMCN1 PE=1 SV=2| sp|Q96RW7|HMCN1_HUMAN, 4e-24	I-set|Ig_2|Ig_3|ig|C2-set_2|V-set
Pau-assembly_1231	FX436462	Piwi-like protein 1 OS=Danio rerio GN=piwil1 PE=1 SV=1| sp|Q8UVX0|PIWL1_DANRE, 0.0	Piwi|PAZ	K02156
Pau-assembly_1232	FX436463
Pau-assembly_1233	FX436464	Proprotein convertase subtilisin/kexin type 5 OS=Mus musculus GN=Pcsk5 PE=1 SV=3| sp|Q04592|PCSK5_MOUSE, 2e-07	TNFR_c6|ZU5
Pau-assembly_1234	FX436465	Protein dachsous OS=Drosophila melanogaster GN=ds PE=1 SV=3| sp|Q24292|DS_DROME, 0.0	Cadherin|Cadherin_2|Cadherin_C|Cadherin_pro	K16507
Pau-assembly_1235	FX436466	NAD-dependent deacetylase 2 OS=Corynebacterium efficiens GN=cobB2 PE=3 SV=2| sp|Q8FRV5|NPD2_COREF, 3e-11	SIR2
Pau-assembly_1236	FX436467	Cytochrome c oxidase subunit 4 isoform 2, mitochondrial OS=Homo sapiens GN=COX4I2 PE=1 SV=2| sp|Q96KJ9|COX42_HUMAN, 5e-13	COX4	K02263
Pau-assembly_1237	FX436468	Proteasome subunit alpha type-5 OS=Bos taurus GN=PSMA5 PE=1 SV=1| sp|Q5E987|PSA5_BOVIN, 3e-80	Proteasome|Proteasome_A_N	K02729
Pau-assembly_1238	FX436469	WD repeat-containing protein 5 OS=Homo sapiens GN=WDR5 PE=1 SV=1| sp|P61964|WDR5_HUMAN, 8e-172	WD40|Nup160|eIF2A	K14963
Pau-assembly_1239	FX436470	Staphylococcal nuclease domain-containing protein 1 OS=Bos taurus GN=SND1 PE=1 SV=1| sp|Q863B3|SND1_BOVIN, 0.0	SNase|TUDOR	K15979
Pau-assembly_1240	FX436471
Pau-assembly_1241	FX436472	Peroxidasin homolog OS=Homo sapiens GN=PXDN PE=1 SV=2| sp|Q92626|PXDN_HUMAN, 8e-17	I-set|Ig_2|Ig_3|ig|V-set
Pau-assembly_1242	FX436473
Pau-assembly_1243	FX436474
Pau-assembly_1244	FX436475	Allene oxide synthase-lipoxygenase protein OS=Plexaura homomalla PE=1 SV=1| sp|O16025|AOSL_PLEHO, 0.0	Lipoxygenase|PLAT|Catalase	K00454
Pau-assembly_1245	FX436476	Abnormal spindle-like microcephaly-associated protein homolog (Fragment) OS=Ovis aries GN=ASPM PE=2 SV=1| sp|P62297|ASPM_SHEEP, 6e-06	IQ	K16774
Pau-assembly_1246	FX436477
Pau-assembly_1247	FX436478	Protein bicaudal C homolog 1 OS=Homo sapiens GN=BICC1 PE=1 SV=2| sp|Q9H694|BICC1_HUMAN, 2e-153	KH_1|KH_3|SAM_1|SAM_2
Pau-assembly_1248	FX436479	Solute carrier family 13 member 2 OS=Homo sapiens GN=SLC13A2 PE=2 SV=1| sp|Q13183|S13A2_HUMAN, 6e-127	Na_sulph_symp|CitMHS	K14445
Pau-assembly_1249	FX436480	Dual specificity protein phosphatase 10 OS=Bos taurus GN=DUSP10 PE=2 SV=1| sp|Q0IID7|DUS10_BOVIN, 1e-65	DSPc|Rhodanese|Y_phosphatase|PTPlike_phytase	K04459
Pau-assembly_1250	FX436481	Protein transport protein Sec61 subunit alpha isoform 2 OS=Bos taurus GN=SEC61A2 PE=2 SV=3| sp|Q2KHX4|S61A2_BOVIN, 0.0	SecY|Plug_translocon	K10956
Pau-assembly_1251	FX436482	Cleavage stimulation factor subunit 2 OS=Homo sapiens GN=CSTF2 PE=1 SV=1| sp|P33240|CSTF2_HUMAN, 3e-79	CSTF2_hinge|RRM_1|RRM_6|CSTF_C|RRM_5	K14407
Pau-assembly_1252	FX436483	Heparan-alpha-glucosaminide N-acetyltransferase OS=Homo sapiens GN=HGSNAT PE=1 SV=2| sp|Q68CP4|HGNAT_HUMAN, 9e-101	DUF1624	K10532
Pau-assembly_1253	FX436484	Ankyrin-1 OS=Homo sapiens GN=ANK1 PE=1 SV=3| sp|P16157|ANK1_HUMAN, 1e-12	Ank|Ank_4|Ank_2|Ank_3|Ank_5
Pau-assembly_1254	FX436485	ATP-dependent zinc metalloprotease YME1L1 OS=Homo sapiens GN=YME1L1 PE=1 SV=2| sp|Q96TA2|YMEL1_HUMAN, 3e-85	RVT_1	K08955
Pau-assembly_1255	FX436486
Pau-assembly_1256	FX436487	Tolloid-like protein 2 OS=Homo sapiens GN=TLL2 PE=1 SV=1| sp|Q9Y6L7|TLL2_HUMAN, 1e-17	CUB|Peptidase_M28
Pau-assembly_1257	FX436488	Guanine nucleotide exchange factor MSS4 OS=Homo sapiens GN=RABIF PE=1 SV=2| sp|P47224|MSS4_HUMAN, 1e-29	Mss4
Pau-assembly_1258	FX436489
Pau-assembly_1259	FX436490		zf-C3HC4_3|zf-C3HC4_2|zf-C3HC4|zf-RING_5
Pau-assembly_1260	FX436491	Insulin receptor substrate 1 OS=Xenopus tropicalis GN=irs1 PE=2 SV=1| sp|Q6P4Y6|IRS1_XENTR, 3e-44	IRS|PH|PH_11	K16172
Pau-assembly_1261	FX436492	Unconventional myosin-Ie OS=Homo sapiens GN=MYO1E PE=1 SV=2| sp|Q12965|MYO1E_HUMAN, 0.0	Myosin_head|Myosin_TH1	K10356
Pau-assembly_1262	FX436493
Pau-assembly_1263	FX436494	Cytochrome c oxidase assembly protein COX15 homolog OS=Bos taurus GN=COX15 PE=2 SV=1| sp|Q08DG6|COX15_BOVIN, 8e-119	COX15-CtaA	K02259
Pau-assembly_1264	FX436495	Transmembrane emp24 domain-containing protein 3 OS=Homo sapiens GN=TMED3 PE=1 SV=1| sp|Q9Y3Q3|TMED3_HUMAN, 1e-59	EMP24_GP25L	K14825
Pau-assembly_1265	FX436496
Pau-assembly_1266	FX436497	Protein phosphatase Slingshot homolog 1 OS=Mus musculus GN=Ssh1 PE=1 SV=1| sp|Q76I79|SSH1_MOUSE, 3e-123	DSPc|DEK_C	K05766
Pau-assembly_1267	FX436498
Pau-assembly_1268	FX436499	3-hydroxy-3-methylglutaryl-coenzyme A reductase OS=Mesocricetus auratus GN=HMGCR PE=1 SV=1| sp|P09610|HMDH_MESAU, 0.0	HMG-CoA_red|Sterol-sensing|Patched	K00021
Pau-assembly_1269	FX436500	Eukaryotic peptide chain release factor subunit 1 OS=Polyandrocarpa misakiensis GN=ERF1 PE=2 SV=1| sp|Q9GR88|ERF1_POLMI, 0.0	eRF1_2|eRF1_3|eRF1_1	K03265
Pau-assembly_1270	FX436501	WD repeat-containing protein 49 OS=Homo sapiens GN=WDR49 PE=1 SV=1| sp|Q8IV35|WDR49_HUMAN, 3e-65	WD40|EF-hand_8|Nucleoporin_N|EF-hand_7
Pau-assembly_1271	FX436502	60S ribosomal protein L19 OS=Danio rerio GN=rpl19 PE=2 SV=1| sp|Q6P5L3|RL19_DANRE, 1e-43	Ribosomal_L19e	K02885
Pau-assembly_1272	FX436503	Isocitrate lyase OS=Bacillus halodurans (strain ATCC BAA-125 / DSM 18197 / FERM 7344 / JCM 9153 / C-125) GN=aceA PE=3 SV=1| sp|Q9K9H0|ACEA_BACHD, 2e-160	ICL|PEP_mutase	K01637
Pau-assembly_1273	FX436504	Protein transport protein Sec24A OS=Bos taurus GN=SEC24A PE=2 SV=1| sp|A6QNT8|SC24A_BOVIN, 0.0	Sec23_trunk|Sec23_helical|Sec23_BS|zf-Sec23_Sec24|Gelsolin	K14007
Pau-assembly_1274	FX436505
Pau-assembly_1275	FX436506	D-inositol-3-phosphate glycosyltransferase OS=Corynebacterium urealyticum (strain ATCC 43042 / DSM 7109) GN=mshA PE=3 SV=1| sp|B1VEI4|MSHA_CORU7, 4e-06	Glycos_transf_1|Glyco_trans_1_4
Pau-assembly_1276	FX436507
Pau-assembly_1277	FX436508	Fibrillin-1 OS=Sus scrofa GN=FBN1 PE=2 SV=1| sp|Q9TV36|FBN1_PIG, 1e-44	cEGF|F5_F8_type_C|FXa_inhibition|EGF_CA
Pau-assembly_1278	FX436509
Pau-assembly_1279	FX436510	40S ribosomal protein SA OS=Plasmodium knowlesi (strain H) GN=PKH_061110 PE=3 SV=1| sp|B3L230|RSSA_PLAKH, 1e-81		K02998
Pau-assembly_1280	FX436511	Microtubule-associated protein futsch OS=Drosophila melanogaster GN=futsch PE=1 SV=4| sp|Q9W596|FUTSC_DROME, 6e-12	Thymosin|Phage_X
Pau-assembly_1281	FX436512	Tyrosine--tRNA ligase, cytoplasmic OS=Bos taurus GN=YARS PE=2 SV=4| sp|Q29465|SYYC_BOVIN, 0.0	tRNA-synt_1b|tRNA_bind	K01866
Pau-assembly_1282	FX436513	Zinc finger CCCH domain-containing protein 3 OS=Homo sapiens GN=ZC3H3 PE=1 SV=3| sp|Q8IXZ2|ZC3H3_HUMAN, 8e-59	zf-CCCH
Pau-assembly_1283	FX436514	Serine hydroxymethyltransferase 1 OS=Dictyostelium discoideum GN=shmt1 PE=1 SV=1| sp|Q54Z26|GLYC1_DICDI, 3e-155	SHMT|MTHFR	K00600
Pau-assembly_1284	FX436515
Pau-assembly_1285	FX436516	Chlorophyll a-b binding protein 1B-21, chloroplastic OS=Hordeum vulgare GN=LHC Ib-21 PE=1 SV=1| sp|Q9SDM1|CB121_HORVU, 1e-10	Chloroa_b-bind
Pau-assembly_1286	FX436517	Proteasome subunit beta type-7 OS=Homo sapiens GN=PSMB7 PE=1 SV=1| sp|Q99436|PSB7_HUMAN, 5e-86	Proteasome|Pr_beta_C	K02739
Pau-assembly_1287	FX436518
Pau-assembly_1288	FX436519		EF-hand_5|EF-hand_7|EF-hand_1|EF-hand_6|EF-hand_8
Pau-assembly_1289	FX436520
Pau-assembly_1290	FX436521	Angiopoietin-related protein 7 OS=Bos taurus GN=ANGPTL7 PE=2 SV=1| sp|Q5EA66|ANGL7_BOVIN, 8e-61	Fibrinogen_C
Pau-assembly_1291	FX436522
Pau-assembly_1292	FX436523	Guanylate-binding protein 4 OS=Homo sapiens GN=GBP4 PE=1 SV=2| sp|Q96PP9|GBP4_HUMAN, 5e-36	GBP|GBP_C
Pau-assembly_1293	FX436524
Pau-assembly_1294	FX436525	Ankyrin repeat domain-containing protein 5 OS=Homo sapiens GN=ANKRD5 PE=2 SV=2| sp|Q9NU02|ANKR5_HUMAN, 0.0	Ank_2|Ank|Ank_4|Ank_3|Ank_5
Pau-assembly_1295	FX436526
Pau-assembly_1296	FX436527	Endoplasmic reticulum aminopeptidase 1 OS=Mus musculus GN=Erap1 PE=2 SV=2| sp|Q9EQH2|ERAP1_MOUSE, 4e-172	Peptidase_M1|ERAP1_C|Peptidase_MA_2	K09604
Pau-assembly_1297	FX436528	Hydroxyacyl-coenzyme A dehydrogenase, mitochondrial OS=Homo sapiens GN=HADH PE=1 SV=3| sp|Q16836|HCDH_HUMAN, 5e-105	3HCDH_N|3HCDH|Pyr_redox|NAD_binding_7	K00022
Pau-assembly_1298	FX436529	Glucosamine--fructose-6-phosphate aminotransferase [isomerizing] OS=Bacteroides thetaiotaomicron (strain ATCC 29148 / DSM 2079 / NCTC 10582 / E50 / VPI-5482) GN=glmS PE=3 SV=2| sp|Q8AAB1|GLMS_BACTN, 1e-151	SIS|GATase_6|GATase_2|GATase_7|GATase_4|SIS_2	K00820
Pau-assembly_1299	FX436530
Pau-assembly_1300	FX436531	Macrophage mannose receptor 1 OS=Homo sapiens GN=MRC1 PE=1 SV=1| sp|P22897|MRC1_HUMAN, 3e-10	Lectin_C	K17514
Pau-assembly_1301	FX436532	Laminin subunit beta-1 OS=Drosophila melanogaster GN=LanB1 PE=1 SV=4| sp|P11046|LAMB1_DROME, 1e-126	Laminin_EGF|Laminin_N|Laminin_B
Pau-assembly_1302	FX436533	Extensin-1 OS=Arabidopsis thaliana GN=EXT1 PE=2 SV=2| sp|Q38913|EXTN1_ARATH, 3e-06
Pau-assembly_1303	FX436534	Nuclear pore complex protein Nup155 OS=Homo sapiens GN=NUP155 PE=1 SV=1| sp|O75694|NU155_HUMAN, 0.0	Nucleoporin_C|Nucleoporin_N	K14312
Pau-assembly_1304	FX436535	Pre-mRNA-splicing factor ATP-dependent RNA helicase PRP16 OS=Bos taurus GN=DHX38 PE=2 SV=1| sp|Q17R09|PRP16_BOVIN, 0.0	HA2|OB_NTP_bind|Helicase_C|AAA_22|DEAD	K12815
Pau-assembly_1305	FX436536	Hairy and enhancer of split-related protein HELT OS=Mus musculus GN=Helt PE=1 SV=1| sp|Q7TS99|HELT_MOUSE, 5e-16	HLH|Hairy_orange	K09091
Pau-assembly_1306	FX436537	Regucalcin OS=Macaca fascicularis GN=RGN PE=2 SV=1| sp|Q2PFX5|RGN_MACFA, 7e-59	SGL	K01053
Pau-assembly_1307	FX436538
Pau-assembly_1308	FX436539
Pau-assembly_1309	FX436540	Mitochondrial carrier homolog 2 OS=Homo sapiens GN=MTCH2 PE=1 SV=1| sp|Q9Y6C9|MTCH2_HUMAN, 7e-63	Mito_carr
Pau-assembly_1310	FX436541	60S ribosomal protein L21 OS=Capra hircus GN=RPL21 PE=2 SV=1| sp|A5JSS2|RL21_CAPHI, 2e-47	Ribosomal_L21e	K02889
Pau-assembly_1311	FX436542
Pau-assembly_1312	FX436543
Pau-assembly_1313	FX436544
Pau-assembly_1314	FX436545	Protein MEI2-like 3 OS=Arabidopsis thaliana GN=ML3 PE=2 SV=2| sp|Q9SVV9|AML3_ARATH, 1e-17	RRM_2|RRM_6
Pau-assembly_1315	FX436546	Ubiquitin-conjugating enzyme E2 Q1 OS=Homo sapiens GN=UBE2Q1 PE=1 SV=1| sp|Q7Z7E8|UB2Q1_HUMAN, 3e-89	UQ_con	K10582
Pau-assembly_1316	FX436547		WWE
Pau-assembly_1317	FX436548	Guanine nucleotide-binding protein G(I)/G(S)/G(O) subunit gamma-12 OS=Bos taurus GN=GNG12 PE=1 SV=2| sp|Q28024|GBG12_BOVIN, 1e-07		K04347
Pau-assembly_1318	FX436549
Pau-assembly_1319	FX436550	ATP synthase subunit b, mitochondrial OS=Bos taurus GN=ATP5F1 PE=1 SV=2| sp|P13619|AT5F1_BOVIN, 2e-31	Mt_ATP-synt_B|DUF445	K02127
Pau-assembly_1320	FX436551	E3 ubiquitin-protein ligase SH3RF1 OS=Bos taurus GN=SH3RF1 PE=2 SV=1| sp|A5D7F8|SH3R1_BOVIN, 6e-76	SH3_9|SH3_1|SH3_2|zf-C3HC4|zf-C3HC4_2|zf-RING_2|zf-RING_UBOX|zf-RING_5|zf-C3HC4_3|zf-RING_4	K12171
Pau-assembly_1321	FX436552
Pau-assembly_1322	FX436553	Tripartite motif-containing protein 2 OS=Bos taurus GN=TRIM2 PE=2 SV=1| sp|A4IF63|TRIM2_BOVIN, 6e-30	Filamin|zf-RING_2|zf-RING_5|zf-RING_UBOX|zf-C3HC4|zf-C3HC4_3|zf-C3HC4_2|zf-RING_4|zf-C3HC4_4|zf-B_box
Pau-assembly_1323	FX436554	Deleted in malignant brain tumors 1 protein OS=Homo sapiens GN=DMBT1 PE=1 SV=2| sp|Q9UGM3|DMBT1_HUMAN, 3e-22	SRCR|WSC|SRCR_2
Pau-assembly_1324	FX436555	Eukaryotic translation initiation factor 2 subunit 3 OS=Bos taurus GN=EIF2S3 PE=2 SV=1| sp|Q2KHU8|IF2G_BOVIN, 0.0	GTP_EFTU|eIF2_C|GTP_EFTU_D2	K03242
Pau-assembly_1325	FX436556	Thiamine thiazole synthase 2, chloroplastic OS=Sorghum bicolor GN=THI1-2 PE=3 SV=1| sp|C5X2M4|THI42_SORBI, 3e-96	Thi4|DAO|FAD_binding_2|NAD_binding_8|Pyr_redox_2|NAD_binding_9|Lycopene_cycl|Pyr_redox_3|FAD_oxidored|HI0933_like	K03146
Pau-assembly_1326	FX436557	Tetraspanin-4 OS=Homo sapiens GN=TSPAN4 PE=1 SV=1| sp|O14817|TSN4_HUMAN, 3e-20	Tetraspannin	K06497
Pau-assembly_1327	FX436558	Syntaxin-6 OS=Gallus gallus GN=STX6 PE=2 SV=1| sp|Q5ZL19|STX6_CHICK, 5e-13	Syntaxin-6_N|SNARE	K08498
Pau-assembly_1328	FX436559
Pau-assembly_1329	FX436560	DC-STAMP domain-containing protein 1 OS=Homo sapiens GN=DCST1 PE=2 SV=1| sp|Q5T197|DCST1_HUMAN, 2e-10	DC_STAMP|SH3_9|SH3_1
Pau-assembly_1330	FX436561	Alpha-L-fucosidase OS=Branchiostoma floridae GN=BRAFLDRAFT_56888 PE=3 SV=2| sp|C3YWU0|FUCO_BRAFL, 3e-158	Alpha_L_fucos	K01206
Pau-assembly_1331	FX436562	Uncharacterized protein C1orf177 OS=Homo sapiens GN=C1orf177 PE=2 SV=3| sp|Q3ZCV2|CA177_HUMAN, 4e-54	SHIPPO-rpt
Pau-assembly_1332	FX436563	Phosphorylase b kinase regulatory subunit alpha, liver isoform OS=Mus musculus GN=Phka2 PE=1 SV=1| sp|Q8BWJ3|KPB2_MOUSE, 0.0	Glyco_hydro_15	K07190
Pau-assembly_1333	FX436564
Pau-assembly_1334	FX436565	Procollagen-lysine,2-oxoglutarate 5-dioxygenase 3 OS=Homo sapiens GN=PLOD3 PE=1 SV=1| sp|O60568|PLOD3_HUMAN, 0.0	2OG-FeII_Oxy|Anp1	K13645
Pau-assembly_1335	FX436566	CD63 antigen OS=Mus musculus GN=Cd63 PE=1 SV=2| sp|P41731|CD63_MOUSE, 2e-26	Tetraspannin	K17294
Pau-assembly_1336	FX436567
Pau-assembly_1337	FX436568	Neurogenic locus Notch protein OS=Drosophila melanogaster GN=N PE=1 SV=3| sp|P07207|NOTCH_DROME, 0.0	EGF|Ank_2|Ank|hEGF|EGF_CA|Ank_5|Ank_3|Ank_4|EGF_2|NODP|NOD|DUF3454|EGF_3	K02599
Pau-assembly_1338	FX436569
Pau-assembly_1339	FX436570	Putative pre-mRNA-splicing factor ATP-dependent RNA helicase DHX15 OS=Homo sapiens GN=DHX15 PE=1 SV=2| sp|O43143|DHX15_HUMAN, 0.0	HA2|Helicase_C|AAA_22|DEAD|Flavi_DEAD	K12820
Pau-assembly_1340	FX436571	ATP synthase subunit b OS=Synechococcus sp. (strain JA-2-3B'a(2-13)) GN=atpF PE=3 SV=1| sp|Q2JIF8|ATPF_SYNJB, 4e-06	ATP-synt_B
Pau-assembly_1341	FX436572	Sestrin-1 OS=Homo sapiens GN=SESN1 PE=1 SV=2| sp|Q9Y6P5|SESN1_HUMAN, 5e-94	PA26	K10141
Pau-assembly_1342	FX436573	E3 ubiquitin-protein ligase RNF6 OS=Homo sapiens GN=RNF6 PE=1 SV=1| sp|Q9Y252|RNF6_HUMAN, 5e-11	zf-RING_2|zf-C3HC4_3|zf-C3HC4|zf-C3HC4_2|zf-rbx1|zf-RING_5
Pau-assembly_1343	FX436574
Pau-assembly_1344	FX436575	E3 ubiquitin-protein ligase HECTD3 OS=Homo sapiens GN=HECTD3 PE=1 SV=1| sp|Q5T447|HECD3_HUMAN, 2e-103	HECT|PCMT|DOT1
Pau-assembly_1345	FX436576
Pau-assembly_1346	FX436577	Structural maintenance of chromosomes protein 1A OS=Bos taurus GN=SMC1A PE=1 SV=1| sp|O97593|SMC1A_BOVIN, 0.0	SMC_N|SMC_hinge|AAA_21|AAA_29|AAA_23	K06636
Pau-assembly_1347	FX436578	FERM domain-containing protein 4A OS=Homo sapiens GN=FRMD4A PE=1 SV=3| sp|Q9P2Q2|FRM4A_HUMAN, 1e-110	DUF3338|FERM_C|FERM_M|FERM_N
Pau-assembly_1348	FX436579
Pau-assembly_1349	FX436580
Pau-assembly_1350	FX436581
Pau-assembly_1351	FX436582	Craniofacial development protein 1 OS=Muntiacus reevesi GN=CFDP1 PE=2 SV=1| sp|Q4ADK4|CFDP1_MUNRE, 2e-22	BCNT
Pau-assembly_1352	FX436583	Probable metabolite transport protein CsbC OS=Bacillus subtilis GN=csbC PE=1 SV=3| sp|P46333|CSBC_BACSU, 1e-08	MFS_1|Sugar_tr
Pau-assembly_1353	FX436584	Arylsulfatase B OS=Felis catus GN=ARSB PE=2 SV=1| sp|P33727|ARSB_FELCA, 1e-122	Sulfatase|Phosphodiest|DUF1501|Sulfatase_C	K12375
Pau-assembly_1354	FX436585	Serine/threonine-protein phosphatase 2A activator OS=Bos taurus GN=PPP2R4 PE=2 SV=1| sp|Q2KJ44|PTPA_BOVIN, 5e-110	PTPA	K17605
Pau-assembly_1355	FX436586	Peptidyl-glycine alpha-amidating monooxygenase A OS=Xenopus laevis GN=pam-a PE=1 SV=3| sp|P08478|AMDA_XENLA, 2e-72	Cu2_monoox_C|NHL|Cu2_monooxygen|SGL	K00504
Pau-assembly_1356	FX436587		SnoaL_3|DUF4440
Pau-assembly_1357	FX436588	Protein kinase C delta type OS=Homo sapiens GN=PRKCD PE=1 SV=2| sp|Q05655|KPCD_HUMAN, 0.0	Pkinase|Pkinase_Tyr|C1_1|Pkinase_C	K06068
Pau-assembly_1358	FX436589
Pau-assembly_1359	FX436590
Pau-assembly_1360	FX436591		RVT_1|RVT_3
Pau-assembly_1361	FX436592
Pau-assembly_1362	FX436593	Ammonia channel OS=Aquifex aeolicus (strain VF5) GN=amt PE=1 SV=1| sp|O66515|AMT_AQUAE, 8e-63	Ammonium_transp	K03320
Pau-assembly_1363	FX436594	Ras-like protein RAS2 OS=Hydra vulgaris GN=RAS2 PE=2 SV=1| sp|P38976|RAS2_HYDVU, 6e-68	Ras|Miro|Arf|GTP_EFTU|MMR_HSR1|ATP_bind_1	K07830
Pau-assembly_1364	FX436595		GON|F5_F8_type_C
Pau-assembly_1365	FX436596	cAMP-specific 3',5'-cyclic phosphodiesterase 4D OS=Homo sapiens GN=PDE4D PE=1 SV=2| sp|Q08499|PDE4D_HUMAN, 3e-43	PDEase_I	K01120
Pau-assembly_1366	FX436597
Pau-assembly_1367	FX436598	Collagen triple helix repeat-containing protein 1 OS=Homo sapiens GN=CTHRC1 PE=1 SV=1| sp|Q96CG8|CTHR1_HUMAN, 3e-22	Collagen
Pau-assembly_1368	FX436599	Protein CDV3 homolog B OS=Xenopus laevis GN=cdv3-b PE=2 SV=1| sp|A4PB26|CDV3B_XENLA, 5e-08	CDV3
Pau-assembly_1369	FX436600		SEFIR
Pau-assembly_1370	FX436601	rRNA 2'-O-methyltransferase fibrillarin OS=Drosophila erecta GN=Fib PE=3 SV=1| sp|Q8I1F4|FBRL_DROER, 3e-113	Fibrillarin|GCD14	K14563
Pau-assembly_1371	FX436602		Solute_trans_a
Pau-assembly_1372	FX436603		Laminin_G_3
Pau-assembly_1373	FX436604
Pau-assembly_1374	FX436605	30S ribosomal protein S1 OS=Mycobacterium leprae GN=rpsA PE=3 SV=2| sp|P46836|RS1_MYCLE, 2e-10	S1|S1_2|RNA_pol_Rbc25
Pau-assembly_1375	FX436606	Mitochondrial import inner membrane translocase subunit Tim13 OS=Danio rerio GN=timm13 PE=2 SV=1| sp|Q6DGJ3|TIM13_DANRE, 1e-24	zf-Tim10_DDP	K10836
Pau-assembly_1376	FX436607	Poly(U)-binding-splicing factor PUF60 OS=Bos taurus GN=PUF60 PE=2 SV=1| sp|Q2HJG2|PUF60_BOVIN, 1e-116	RRM_1|RRM_6|RRM_5|OmpH	K12838
Pau-assembly_1377	FX436608	Gastric intrinsic factor OS=Canis familiaris GN=GIF PE=2 SV=1| sp|Q5XWD5|IF_CANFA, 3e-10	Cobalamin_bind|DUF4430|Prenyltrans_1|Prenyltrans_2|A2M_comp	K14615
Pau-assembly_1378	FX436609
Pau-assembly_1379	FX436610	Gamma-glutamyl hydrolase OS=Homo sapiens GN=GGH PE=1 SV=2| sp|Q92820|GGH_HUMAN, 3e-47	Peptidase_C26	K01307
Pau-assembly_1380	FX436611	Furin-like protease 1, isoform 1-CRR OS=Drosophila melanogaster GN=Fur1 PE=2 SV=2| sp|P30430|FUR1C_DROME, 5e-92	TSP_1|Peptidase_S8|P_proprotein|ShK
Pau-assembly_1381	FX436612	60S ribosomal protein L32 OS=Spodoptera frugiperda GN=RpL32 PE=2 SV=1| sp|Q962T1|RL32_SPOFR, 7e-32		K02912
Pau-assembly_1382	FX436613	Rho GTPase-activating protein 35 OS=Homo sapiens GN=ARHGAP35 PE=1 SV=2| sp|Q9NRY4|RHG35_HUMAN, 6e-177	RhoGAP|FF|Ras	K13709
Pau-assembly_1383	FX436614		DUF1399
Pau-assembly_1384	FX436615	Apoptosis-inducing factor 1, mitochondrial OS=Homo sapiens GN=AIFM1 PE=1 SV=1| sp|O95831|AIFM1_HUMAN, 3e-173	AIF_C|Pyr_redox_2|Pyr_redox|Pyr_redox_3|DAO|NAD_binding_9|HI0933_like|Lycopene_cycl	K04727
Pau-assembly_1385	FX436616	Cryptochrome DASH OS=Synechocystis sp. (strain PCC 6803 / Kazusa) GN=cry PE=1 SV=2| sp|P77967|CRYD_SYNY3, 5e-85	FAD_binding_7|DNA_photolyase
Pau-assembly_1386	FX436617	X-box-binding protein 1 OS=Homo sapiens GN=XBP1 PE=1 SV=2| sp|P17861|XBP1_HUMAN, 3e-21	bZIP_1|bZIP_2|bZIP_Maf	K09027
Pau-assembly_1387	FX436618	La-related protein 6 OS=Homo sapiens GN=LARP6 PE=1 SV=1| sp|Q9BRS8|LARP6_HUMAN, 1e-39	La|SUZ-C
Pau-assembly_1388	FX436619
Pau-assembly_1389	FX436620
Pau-assembly_1390	FX436621	Probable glycoprotein hormone G-protein coupled receptor OS=Anthopleura elegantissima PE=2 SV=1| sp|P35409|GLHR_ANTEL, 2e-15	7tm_1|LRR_8|LRR_4|LRR_1|LRR_5|LRR_7|LRR_6
Pau-assembly_1391	FX436622	Zinc transporter 2 OS=Mus musculus GN=Slc30a2 PE=2 SV=1| sp|Q2HJ10|ZNT2_MOUSE, 1e-83	Cation_efflux	K14689
Pau-assembly_1392	FX436623
Pau-assembly_1393	FX436624		SOCS_box
Pau-assembly_1394	FX436625
Pau-assembly_1395	FX436626
Pau-assembly_1396	FX436627		Usp
Pau-assembly_1397	FX436628	R3H domain-containing protein 1 OS=Homo sapiens GN=R3HDM1 PE=1 SV=3| sp|Q15032|R3HD1_HUMAN, 3e-36	R3H|SUZ
Pau-assembly_1398	FX436629	Coiled-coil domain-containing protein 132 OS=Gallus gallus GN=CCDC132 PE=2 SV=1| sp|Q5ZKV9|CC132_CHICK, 0.0	DUF2451|DUF2450
Pau-assembly_1399	FX436630	227 kDa spindle- and centromere-associated protein OS=Parascaris univalens GN=PUMA1 PE=2 SV=1| sp|O61308|PUMA_PARUN, 6e-12	Baculo_PEP_C|Reo_sigmaC
Pau-assembly_1400	FX436631	Heterogeneous nuclear ribonucleoprotein A0 OS=Mus musculus GN=Hnrnpa0 PE=1 SV=1| sp|Q9CX86|ROA0_MOUSE, 4e-13	RRM_1|RRM_6|RRM_5|Nup35_RRM_2|RRM_3|DUF4651|DUF1866
Pau-assembly_1401	FX436632	Ras-related protein Rab-21 OS=Bos taurus GN=RAB21 PE=2 SV=1| sp|Q17R06|RAB21_BOVIN, 3e-78	Ras|Miro|Arf|GTP_EFTU|Gtr1_RagA|MMR_HSR1	K07890
Pau-assembly_1402	FX436633	Fibrillin-2 OS=Homo sapiens GN=FBN2 PE=1 SV=3| sp|P35556|FBN2_HUMAN, 2e-108	FXa_inhibition|EGF_CA|cEGF|CUB|EGF|EGF_3|CUB_2
Pau-assembly_1403	FX436634	Amyloid beta A4 precursor protein-binding family B member 1 OS=Mus musculus GN=Apbb1 PE=1 SV=3| sp|Q9QXJ1|APBB1_MOUSE, 4e-55	PID|WW|PTB	K04530
Pau-assembly_1404	FX436635	Collagen triple helix repeat-containing protein 1 OS=Homo sapiens GN=CTHRC1 PE=1 SV=1| sp|Q96CG8|CTHR1_HUMAN, 2e-32	Collagen
Pau-assembly_1405	FX436636	Casein kinase II subunit beta OS=Oryctolagus cuniculus GN=CSNK2B PE=2 SV=1| sp|P67873|CSK2B_RABIT, 2e-113	CK_II_beta	K03115
Pau-assembly_1406	FX436637		HAD
Pau-assembly_1407	FX436638	Forkhead box protein C2 OS=Xenopus tropicalis GN=foxc2 PE=2 SV=2| sp|Q6NVT7|FOXC2_XENTR, 1e-51	Fork_head	K09396
Pau-assembly_1408	FX436639	COUP transcription factor 1 OS=Bos taurus GN=NR2F1 PE=2 SV=1| sp|Q9TTR8|COT1_BOVIN, 4e-155	Hormone_recep|zf-C4	K08547
Pau-assembly_1409	FX436640		Ion_trans
Pau-assembly_1410	FX436641	Uncharacterized protein KIAA0586 OS=Homo sapiens GN=KIAA0586 PE=1 SV=4| sp|Q9BVV6|K0586_HUMAN, 2e-20	TALPID3
Pau-assembly_1411	FX436642	Protein DD3-3 OS=Dictyostelium discoideum GN=DD3-3 PE=2 SV=1| sp|Q58A42|DD3_DICDI, 6e-65
Pau-assembly_1412	FX436643
Pau-assembly_1413	FX436644	Tumor suppressor candidate 3 OS=Bos taurus GN=TUSC3 PE=2 SV=1| sp|Q32L57|TUSC3_BOVIN, 2e-109	OST3_OST6|Thioredoxin	K12669
Pau-assembly_1414	FX436645
Pau-assembly_1415	FX436646	ALK tyrosine kinase receptor OS=Homo sapiens GN=ALK PE=1 SV=3| sp|Q9UM73|ALK_HUMAN, 4e-10	Gly_rich
Pau-assembly_1416	FX436647	Pituitary tumor-transforming gene 1 protein-interacting protein OS=Homo sapiens GN=PTTG1IP PE=1 SV=1| sp|P53801|PTTG_HUMAN, 6e-09	IncA
Pau-assembly_1417	FX436648	Transcription factor ETV6 OS=Bos taurus GN=ETV6 PE=2 SV=1| sp|Q0VC65|ETV6_BOVIN, 5e-09	SAM_PNT|ubiquitin
Pau-assembly_1418	FX436649	Regulating synaptic membrane exocytosis protein 2 OS=Homo sapiens GN=RIMS2 PE=1 SV=2| sp|Q9UQ26|RIMS2_HUMAN, 2e-58	C2|FYVE_2|PDZ	K15297
Pau-assembly_1419	FX436650	ATPase 1, plasma membrane-type OS=Arabidopsis thaliana GN=AHA1 PE=1 SV=3| sp|P20649|PMA1_ARATH, 3e-104	E1-E2_ATPase|Hydrolase|Cation_ATPase_N|HAD|Hydrolase_3	K01535
Pau-assembly_1420	FX436651
Pau-assembly_1421	FX436652	Chloride channel protein 2 OS=Cavia porcellus GN=CLCN2 PE=2 SV=1| sp|Q9WU45|CLCN2_CAVPO, 0.0	Voltage_CLC|CBS	K05011
Pau-assembly_1422	FX436653	F-box only protein 7 OS=Homo sapiens GN=FBXO7 PE=1 SV=1| sp|Q9Y3I1|FBX7_HUMAN, 2e-47	PI31_Prot_N|F-box-like|F-box	K10293
Pau-assembly_1423	FX436654	cAMP-dependent protein kinase type I-alpha regulatory subunit OS=Bos taurus GN=PRKAR1A PE=1 SV=2| sp|P00514|KAP0_BOVIN, 2e-138	cNMP_binding|RIIa	K04739
Pau-assembly_1424	FX436655	Arachidonate 5-lipoxygenase OS=Homo sapiens GN=ALOX5 PE=1 SV=2| sp|P09917|LOX5_HUMAN, 9e-96	Lipoxygenase|PLAT	K00454
Pau-assembly_1425	FX436656	Gamma-butyrobetaine dioxygenase OS=Mus musculus GN=Bbox1 PE=2 SV=1| sp|Q924Y0|BODG_MOUSE, 9e-15	TauD|DUF971
Pau-assembly_1426	FX436657	Transmembrane channel-like protein 5 OS=Homo sapiens GN=TMC5 PE=2 SV=3| sp|Q6UXY8|TMC5_HUMAN, 3e-64	TMC
Pau-assembly_1427	FX436658	Down syndrome critical region protein 3 OS=Homo sapiens GN=DSCR3 PE=1 SV=1| sp|O14972|DSCR3_HUMAN, 2e-113	Vps26|Arrestin_N
Pau-assembly_1428	FX436659
Pau-assembly_1429	FX436660
Pau-assembly_1430	FX436661	Dual specificity mitogen-activated protein kinase kinase 7 OS=Homo sapiens GN=MAP2K7 PE=1 SV=2| sp|O14733|MP2K7_HUMAN, 5e-116	Pkinase|Pkinase_Tyr|Kinase-like	K04431
Pau-assembly_1431	FX436662	Fibropellin-1 OS=Strongylocentrotus purpuratus GN=EGF1 PE=1 SV=2| sp|P10079|FBP1_STRPU, 1e-129	EGF|hEGF|EGF_2
Pau-assembly_1432	FX436663	Piwi-like protein 2 OS=Danio rerio GN=piwil2 PE=1 SV=2| sp|A2CEI6|PIWL2_DANRE, 0.0	Piwi|PAZ	K02156
Pau-assembly_1433	FX436664	Cat eye syndrome critical region protein 2 OS=Homo sapiens GN=CECR2 PE=1 SV=2| sp|Q9BXF3|CECR2_HUMAN, 5e-09	DDT
Pau-assembly_1434	FX436665	Ankyrin repeat and KH domain-containing protein 1 OS=Homo sapiens GN=ANKHD1 PE=1 SV=1| sp|Q8IWZ3|ANKH1_HUMAN, 0.0	Ank_2|Ank|Ank_4|Ank_3|Ank_5|KH_1|KH_3|SAM_1	K16726
Pau-assembly_1435	FX436666	Protein PYR1-3 OS=Dictyostelium discoideum GN=pyr1-3 PE=1 SV=3| sp|P20054|PYR1_DICDI, 0.0	CPSase_L_D2|CPSase_sm_chain|GATase|CPSase_L_chain|CPSase_L_D3|ATP-grasp_4|ATPgrasp_Ter|Dala_Dala_lig_C|MGS|ATP-grasp_3|Peptidase_C26	K01955
Pau-assembly_1436	FX436667	L-tyrosine decarboxylase OS=Methanobacterium thermoautotrophicum (strain Delta H) GN=mfnA PE=3 SV=1| sp|O27188|MFNA_METTH, 1e-06	Pyridoxal_deC
Pau-assembly_1437	FX436668	1-phosphatidylinositol-4,5-bisphosphate phosphodiesterase gamma-2 OS=Mus musculus GN=Plcg2 PE=1 SV=1| sp|Q8CIH5|PLCG2_MOUSE, 5e-10	SH2
Pau-assembly_1438	FX436669	Mitoferrin-1 OS=Homo sapiens GN=SLC25A37 PE=1 SV=2| sp|Q9NYZ2|MFRN1_HUMAN, 1e-46	Mito_carr	K15113
Pau-assembly_1439	FX436670	Kinesin-like protein KIF21A OS=Homo sapiens GN=KIF21A PE=1 SV=2| sp|Q7Z4S6|KI21A_HUMAN, 0.0	Kinesin|WD40	K10395
Pau-assembly_1440	FX436671
Pau-assembly_1441	FX436672	Prefoldin subunit 5 OS=Homo sapiens GN=PFDN5 PE=1 SV=2| sp|Q99471|PFD5_HUMAN, 5e-27	Prefoldin	K04797
Pau-assembly_1442	FX436673	Protein kinase C iota type OS=Mus musculus GN=Prkci PE=1 SV=3| sp|Q62074|KPCI_MOUSE, 0.0	Pkinase|Pkinase_Tyr|C1_1|PB1|Pkinase_C|Kinase-like	K06069
Pau-assembly_1443	FX436674	Kinesin-II 95 kDa subunit OS=Strongylocentrotus purpuratus GN=KRP95 PE=1 SV=1| sp|P46871|KRP95_STRPU, 0.0	Kinesin	K10394
Pau-assembly_1444	FX436675	Kinesin-like protein KIF11-A OS=Xenopus laevis GN=kif11-a PE=1 SV=1| sp|Q91783|KI11A_XENLA, 4e-55	Kinesin
Pau-assembly_1445	FX436676
Pau-assembly_1446	FX436677	Serine/threonine-protein phosphatase 2A catalytic subunit beta isoform (Fragment) OS=Sus scrofa GN=PPP2CB PE=2 SV=2| sp|P11493|PP2AB_PIG, 5e-119
Pau-assembly_1447	FX436678	RB1-inducible coiled-coil protein 1 OS=Homo sapiens GN=RB1CC1 PE=1 SV=3| sp|Q8TDY2|RBCC1_HUMAN, 2e-49	ATG11	K17589
Pau-assembly_1448	FX436679	Fibropellin-1 OS=Strongylocentrotus purpuratus GN=EGF1 PE=1 SV=2| sp|P10079|FBP1_STRPU, 7e-121	EGF|hEGF|SEA|cEGF
Pau-assembly_1449	FX436680
Pau-assembly_1450	FX436681
Pau-assembly_1451	FX436682	Cytochrome P450 26A1 OS=Xenopus laevis GN=cyp26a1 PE=2 SV=1| sp|O93323|CP26A_XENLA, 1e-13	p450
Pau-assembly_1452	FX436683	Arsenical-resistance protein 3 OS=Saccharomyces cerevisiae (strain ATCC 204508 / S288c) GN=ARR3 PE=1 SV=1| sp|Q06598|ARR3_YEAST, 7e-38	SBF|DUF4137	K03325
Pau-assembly_1453	FX436684	Endoplasmin OS=Sus scrofa GN=HSP90B1 PE=2 SV=3| sp|Q29092|ENPL_PIG, 3e-167	HSP90|HATPase_c|HATPase_c_3	K09487
Pau-assembly_1454	FX436685
Pau-assembly_1455	FX436686	Transketolase OS=Bos taurus GN=TKT PE=2 SV=1| sp|Q6B855|TKT_BOVIN, 2e-16	Transketolase_N|Transketolase_C|Transket_pyr
Pau-assembly_1456	FX436687
Pau-assembly_1457	FX436688	Cytochrome b6-f complex iron-sulfur subunit, chloroplastic OS=Bigelowiella natans GN=petC PE=2 SV=1| sp|Q7XYM4|UCRIA_BIGNA, 2e-46	Rieske|CytB6-F_Fe-S
Pau-assembly_1458	FX436689	Eukaryotic translation initiation factor 3 subunit D OS=Mus musculus GN=Eif3d PE=1 SV=2| sp|O70194|EIF3D_MOUSE, 0.0	eIF-3_zeta	K03251
Pau-assembly_1459	FX436690
Pau-assembly_1460	FX436691	Protein pianissimo A OS=Dictyostelium discoideum GN=piaA PE=1 SV=1| sp|O77203|PIAA_DICDI, 1e-127	RICTOR_N|RICTOR_M|RasGEF_N_2|RICTOR_V|HEAT_2	K08267
Pau-assembly_1461	FX436692	Sodium-dependent multivitamin transporter OS=Mus musculus GN=Slc5a6 PE=2 SV=2| sp|Q5U4D8|SC5A6_MOUSE, 1e-95	SSF	K11928
Pau-assembly_1462	FX436693	Lysosomal acid lipase/cholesteryl ester hydrolase OS=Homo sapiens GN=LIPA PE=1 SV=2| sp|P38571|LICH_HUMAN, 4e-102	Abhydro_lipase|Abhydrolase_1|Abhydrolase_6|Abhydrolase_5	K01052
Pau-assembly_1463	FX436694	NAD(P) transhydrogenase subunit alpha OS=Escherichia coli (strain K12) GN=pntA PE=1 SV=2| sp|P07001|PNTA_ECOLI, 2e-97	PNTB|AlaDh_PNT_C|DUF3814|AlaDh_PNT_N|TPP_enzyme_M
Pau-assembly_1464	FX436695	Ras-related protein Rab-30 OS=Bos taurus GN=RAB30 PE=2 SV=1| sp|Q17QB7|RAB30_BOVIN, 3e-45	Ras|Miro|Arf|Gtr1_RagA|MMR_HSR1|GTP_EFTU|SRPRB|AAA_22
Pau-assembly_1465	FX436696	Prominin-1 OS=Homo sapiens GN=PROM1 PE=1 SV=1| sp|O43490|PROM1_HUMAN, 1e-54	Prominin	K06532
Pau-assembly_1466	FX436697
Pau-assembly_1467	FX436698	Protein polyglycylase TTLL10 OS=Macaca fascicularis GN=TTLL10 PE=2 SV=1| sp|Q4R7H0|TTL10_MACFA, 5e-91	TTL|ATPgrasp_YheCD
Pau-assembly_1468	FX436699	Dedicator of cytokinesis protein 11 OS=Homo sapiens GN=DOCK11 PE=1 SV=2| sp|Q5JSL3|DOC11_HUMAN, 0.0	DOCK-C2|DUF3398|PH
Pau-assembly_1469	FX436700	Sugar phosphate exchanger 2 OS=Bos taurus GN=SLC37A2 PE=2 SV=1| sp|Q58CV5|SPX2_BOVIN, 2e-134	MFS_1	K13783
Pau-assembly_1470	FX436701	AP-2 complex subunit alpha OS=Anopheles gambiae GN=alpha-Adaptin PE=3 SV=4| sp|Q7QG73|AP2A_ANOGA, 1e-18	Alpha_adaptinC2|Alpha_adaptin_C
Pau-assembly_1471	FX436702
Pau-assembly_1472	FX436703	Histone H3 OS=Platynereis dumerilii PE=3 SV=2| sp|P84235|H3_PLADU, 2e-70		K11253
Pau-assembly_1473	FX436704
Pau-assembly_1474	FX436705	Erythronolide synthase, modules 3 and 4 OS=Saccharopolyspora erythraea GN=eryA PE=1 SV=3| sp|Q03132|ERYA2_SACER, 4e-40	ketoacyl-synt|Ketoacyl-synt_C
Pau-assembly_1475	FX436706	Adenosine receptor A2a OS=Mus musculus GN=Adora2a PE=2 SV=3| sp|Q60613|AA2AR_MOUSE, 3e-18	IQ|RIIa
Pau-assembly_1476	FX436707	Cytochrome b2, mitochondrial OS=Hansenula anomala GN=CYB2 PE=1 SV=2| sp|P09437|CYB2_HANAN, 8e-78	FMN_dh|Glu_synthase|IMPDH
Pau-assembly_1477	FX436708	Pumilio homolog 4 OS=Arabidopsis thaliana GN=APUM4 PE=1 SV=2| sp|Q9SS47|PUM4_ARATH, 1e-24	PUF
Pau-assembly_1478	FX436709
Pau-assembly_1479	FX436710	Serine/threonine-protein kinase 40 OS=Homo sapiens GN=STK40 PE=2 SV=2| sp|Q8N2I9|STK40_HUMAN, 5e-129	Pkinase|Pkinase_Tyr|Kinase-like	K16312
Pau-assembly_1480	FX436711	Nose resistant to fluoxetine protein 6 OS=Caenorhabditis elegans GN=nrf-6 PE=1 SV=3| sp|Q09225|NRF6_CAEEL, 4e-65	Acyl_transf_3
Pau-assembly_1481	FX436712	Phosphoglycerate kinase 1 OS=Bos taurus GN=PGK1 PE=2 SV=3| sp|Q3T0P6|PGK1_BOVIN, 2e-138		K00927
Pau-assembly_1482	FX436713	Rho GTPase-activating protein 7 OS=Canis familiaris GN=DLC1 PE=2 SV=1| sp|B9VTT2|RHG07_CANFA, 2e-141	RhoGAP|START
Pau-assembly_1483	FX436714	Peroxiredoxin-5, mitochondrial OS=Bos taurus GN=PRDX5 PE=2 SV=2| sp|Q9BGI1|PRDX5_BOVIN, 5e-51	Redoxin|AhpC-TSA	K11187
Pau-assembly_1484	FX436715	Protocadherin Fat 3 OS=Homo sapiens GN=FAT3 PE=2 SV=2| sp|Q8TDW7|FAT3_HUMAN, 0.0	Cadherin|Laminin_G_2|Cadherin_C|Laminin_G_1|Cadherin_pro|Cadherin_2|EGF|hEGF
Pau-assembly_1485	FX436716	Glycylpeptide N-tetradecanoyltransferase 2 OS=Bos taurus GN=NMT2 PE=2 SV=1| sp|Q9N181|NMT2_BOVIN, 5e-176	NMT|NMT_C	K00671
Pau-assembly_1486	FX436717	CUB and zona pellucida-like domain-containing protein 1 OS=Homo sapiens GN=CUZD1 PE=2 SV=1| sp|Q86UP6|CUZD1_HUMAN, 1e-21	Zona_pellucida
Pau-assembly_1487	FX436718
Pau-assembly_1488	FX436719	Uncharacterized protein C21orf63 OS=Homo sapiens GN=C21orf63 PE=1 SV=1| sp|P58658|CU063_HUMAN, 2e-09	Gal_Lectin|Collagen
Pau-assembly_1489	FX436720
Pau-assembly_1490	FX436721	Leucine-rich repeats and immunoglobulin-like domains protein 1 OS=Mus musculus GN=Lrig1 PE=2 SV=2| sp|P70193|LRIG1_MOUSE, 5e-116	LRR_8|I-set|Ig_2|LRR_4|Ig_3|LRR_1|ig|LRR_5|V-set|C2-set_2|LRR_9|LRR_7|LRRNT|C2-set|LRR_6
Pau-assembly_1491	FX436722	Fibrous sheath-interacting protein 1 OS=Danio rerio GN=fsip1 PE=2 SV=1| sp|Q566N9|FSIP1_DANRE, 2e-12	FSIP1
Pau-assembly_1492	FX436723
Pau-assembly_1493	FX436724
Pau-assembly_1494	FX436725	Mitogen-activated protein kinase kinase kinase kinase 4 OS=Homo sapiens GN=MAP4K4 PE=1 SV=2| sp|O95819|M4K4_HUMAN, 5e-135	Pkinase|CNH|Pkinase_Tyr|Kinase-like	K04413
Pau-assembly_1495	FX436726	D-3-phosphoglycerate dehydrogenase OS=Methanocaldococcus jannaschii (strain ATCC 43067 / DSM 2661 / JAL-1 / JCM 10045 / NBRC 100440) GN=serA PE=3 SV=1| sp|Q58424|SERA_METJA, 1e-28	2-Hacid_dh_C|2-Hacid_dh	K00058
Pau-assembly_1496	FX436727	RNA-binding protein 38 OS=Gallus gallus GN=RBM38 PE=2 SV=1| sp|Q5ZJX4|RBM38_CHICK, 3e-26	RRM_1|RRM_6|RRM_5
Pau-assembly_1497	FX436728
Pau-assembly_1498	FX436729	U1 small nuclear ribonucleoprotein A OS=Sus scrofa GN=SNRPA PE=2 SV=1| sp|Q06AA4|SNRPA_PIG, 4e-28	RRM_1|RRM_5|RRM_6|DUF4523	K11091
Pau-assembly_1499	FX436730	Probable beta-glucosidase L OS=Aspergillus terreus (strain NIH 2624 / FGSC A1156) GN=bglL PE=3 SV=1| sp|Q0CEF3|BGLL_ASPTN, 4e-36	Glyco_hydro_3|Glyco_hydro_3_C|Fn3-like
Pau-assembly_1500	FX436731
Pau-assembly_1501	FX436732
Pau-assembly_1502	FX436733	RING finger protein 150 OS=Danio rerio GN=rnf150 PE=2 SV=1| sp|Q566M8|RN150_DANRE, 5e-54	zf-RING_2|PA|zf-rbx1|zf-C3HC4|zf-C3HC4_3|zf-C3HC4_2|zf-RING_5	K15701
Pau-assembly_1503	FX436734	Cytochrome P450 4A14 OS=Mus musculus GN=Cyp4a14 PE=2 SV=1| sp|O35728|CP4AE_MOUSE, 8e-45	p450
Pau-assembly_1504	FX436735	Alpha-L-fucosidase OS=Branchiostoma floridae GN=BRAFLDRAFT_56888 PE=3 SV=2| sp|C3YWU0|FUCO_BRAFL, 3e-157	Alpha_L_fucos	K01206
Pau-assembly_1505	FX436736	Band 4.1-like protein 5 OS=Bos taurus GN=EPB41L5 PE=2 SV=1| sp|Q58CU2|E41L5_BOVIN, 6e-84	FERM_N|FERM_M|FERM_C|FA
Pau-assembly_1506	FX436737
Pau-assembly_1507	FX436738		Band_7
Pau-assembly_1508	FX436739		TMEM154|CD34_antigen|Orthoreo_P10|DUF1191
Pau-assembly_1509	FX436740
Pau-assembly_1510	FX436741
Pau-assembly_1511	FX436742	Metallophosphoesterase MPPED2 OS=Pongo abelii GN=MPPED2 PE=2 SV=1| sp|Q5REB1|MPPD2_PONAB, 2e-18	Metallophos_2|Metallophos
Pau-assembly_1512	FX436743
Pau-assembly_1513	FX436744	Two pore calcium channel protein 2 OS=Danio rerio GN=tpcn2 PE=2 SV=1| sp|A0JMD4|TPC2_DANRE, 1e-119	Ion_trans|PKD_channel	K14077
Pau-assembly_1514	FX436745	Malate dehydrogenase, mitochondrial OS=Homo sapiens GN=MDH2 PE=1 SV=3| sp|P40926|MDHM_HUMAN, 6e-115	Ldh_1_C|Ldh_1_N	K00026
Pau-assembly_1515	FX436746	Plectin OS=Mus musculus GN=Plec PE=1 SV=2| sp|Q9QXS1|PLEC_MOUSE, 7e-06
Pau-assembly_1516	FX436747	Serine--tRNA ligase, cytoplasmic OS=Homo sapiens GN=SARS PE=1 SV=3| sp|P49591|SYSC_HUMAN, 0.0	tRNA-synt_2b	K01875
Pau-assembly_1517	FX436748
Pau-assembly_1518	FX436749	Zinc finger CCHC domain-containing protein 24 OS=Homo sapiens GN=ZCCHC24 PE=1 SV=1| sp|Q8N2G6|ZCH24_HUMAN, 3e-61	zf-CCHC_2|zf-3CxxC
Pau-assembly_1519	FX436750		Peptidase_A17|DUF1759|DUF1758|rve|RVT_1
Pau-assembly_1520	FX436751		TRAM_LAG1_CLN8
Pau-assembly_1521	FX436752	Sodium-coupled monocarboxylate transporter 1 OS=Homo sapiens GN=SLC5A8 PE=1 SV=2| sp|Q8N695|SC5A8_HUMAN, 4e-114	SSF	K14388
Pau-assembly_1522	FX436753	Probable formate transporter OS=Methanobacterium formicicum GN=fdhC PE=3 SV=1| sp|P35839|FDHC_METFO, 9e-41	Form_Nir_trans
Pau-assembly_1523	FX436754
Pau-assembly_1524	FX436755	Charged multivesicular body protein 4b OS=Gallus gallus GN=CHMP4B PE=2 SV=1| sp|Q5ZHP5|CHM4B_CHICK, 4e-48	Snf7|TraF_2	K12194
Pau-assembly_1525	FX436756	40S ribosomal protein S10 OS=Homo sapiens GN=RPS10 PE=1 SV=1| sp|P46783|RS10_HUMAN, 5e-25	S10_plectin	K02947
Pau-assembly_1526	FX436757	Unconventionnal myosin-X OS=Homo sapiens GN=MYO10 PE=1 SV=3| sp|Q9HD67|MYO10_HUMAN, 0.0	Myosin_head|PH|MyTH4|FERM_M|PH_8|PH_11|PH_9|Mcp5_PH	K12559
Pau-assembly_1527	FX436758	Tumor protein p63-regulated gene 1 protein OS=Homo sapiens GN=TPRG1 PE=2 SV=1| sp|Q6ZUI0|TPRG1_HUMAN, 3e-30	hSac2
Pau-assembly_1528	FX436759	Splicing factor, suppressor of white-apricot homolog OS=Homo sapiens GN=SFSWAP PE=1 SV=3| sp|Q12872|SFSWA_HUMAN, 3e-23	Surp
Pau-assembly_1529	FX436760	Heterogeneous nuclear ribonucleoprotein L OS=Homo sapiens GN=HNRNPL PE=1 SV=2| sp|P14866|HNRPL_HUMAN, 1e-44	RRM_5|RRM_6|RRM_1	K13159
Pau-assembly_1530	FX436761	5'-methylthioadenosine/S-adenosylhomocysteine nucleosidase OS=Haemophilus influenzae (strain 86-028NP) GN=mtnN PE=3 SV=1| sp|Q4QL83|MTNN_HAEI8, 2e-06	PNP_UDP_1
Pau-assembly_1531	FX436762
Pau-assembly_1532	FX436763	Choline transporter-like protein 4 OS=Bos taurus GN=SLC44A4 PE=2 SV=1| sp|A3KMY4|CTL4_BOVIN, 7e-154	Choline_transpo	K15377
Pau-assembly_1533	FX436764	Gamma-glutamyltranspeptidase 1 OS=Homo sapiens GN=GGT1 PE=1 SV=2| sp|P19440|GGT1_HUMAN, 8e-94	G_glu_transpept	K00681
Pau-assembly_1534	FX436765	G patch domain and KOW motifs-containing protein OS=Danio rerio GN=gpkow PE=2 SV=2| sp|Q90X38|GPKOW_DANRE, 8e-57	RVT_1	K13101
Pau-assembly_1535	FX436766	Ataxin-2 OS=Mus musculus GN=Atxn2 PE=1 SV=1| sp|O70305|ATX2_MOUSE, 4e-29	LsmAD|SM-ATX|PAM2
Pau-assembly_1536	FX436767		Nodulin-like|MFS_1
Pau-assembly_1537	FX436768
Pau-assembly_1538	FX436769	Nitrite reductase [NAD(P)H] OS=Emericella nidulans (strain FGSC A4 / ATCC 38163 / CBS 112.46 / NRRL 194 / M139) GN=niiA PE=3 SV=2| sp|P22944|NIR_EMENI, 1e-173	NIR_SIR|Pyr_redox_2|Rieske_2|Pyr_redox|Fer2_BFD|NIR_SIR_ferr|DAO|Rieske	K00362
Pau-assembly_1539	FX436770	Serine/arginine repetitive matrix protein 1 OS=Homo sapiens GN=SRRM1 PE=1 SV=2| sp|Q8IYB3|SRRM1_HUMAN, 4e-33	PWI|Lipase_GDSL_2	K13171
Pau-assembly_1540	FX436771
Pau-assembly_1541	FX436772	Glycine--tRNA ligase OS=Homo sapiens GN=GARS PE=1 SV=3| sp|P41250|SYG_HUMAN, 0.0	tRNA-synt_2b|HGTP_anticodon|WHEP-TRS	K01880
Pau-assembly_1542	FX436773	Fumarate reductase OS=Saccharomyces cerevisiae (strain ATCC 204508 / S288c) GN=YEL047C PE=1 SV=1| sp|P32614|FRDS_YEAST, 2e-54	FAD_binding_2|DAO
Pau-assembly_1543	FX436774
Pau-assembly_1544	FX436775	Ras-related protein Rab-18 OS=Bos taurus GN=RAB18 PE=2 SV=1| sp|Q0IIG8|RAB18_BOVIN, 2e-83	Ras|Miro|Arf|MMR_HSR1|Gtr1_RagA|GTP_EFTU|SRPRB	K07910
Pau-assembly_1545	FX436776	Myeloma-overexpressed gene 2 protein homolog OS=Danio rerio GN=myeov2 PE=2 SV=2| sp|Q6P6E6|MYOV2_DANRE, 1e-05	MYEOV2
Pau-assembly_1546	FX436777
Pau-assembly_1547	FX436778
Pau-assembly_1548	FX436779	Polypyrimidine tract-binding protein 2 OS=Homo sapiens GN=PTBP2 PE=1 SV=1| sp|Q9UKA9|PTBP2_HUMAN, 1e-61	RRM_5|RRM_1|RRM_6|DUF1866	K14948
Pau-assembly_1549	FX436780	Ankyrin repeat and SOCS box protein 15 OS=Mus musculus GN=Asb15 PE=2 SV=1| sp|Q8VHS6|ASB15_MOUSE, 3e-10	Ank_2|Ank|Ank_4|Ank_5|Ank_3
Pau-assembly_1550	FX436781	Electron transfer flavoprotein subunit alpha, mitochondrial OS=Homo sapiens GN=ETFA PE=1 SV=1| sp|P13804|ETFA_HUMAN, 5e-103	ETF_alpha	K03522
Pau-assembly_1551	FX436782	Sorting nexin-2 OS=Bos taurus GN=SNX2 PE=2 SV=1| sp|Q2TBW7|SNX2_BOVIN, 6e-121	Vps5|PX|BAR_3_WASP_bdg
Pau-assembly_1552	FX436783	ETS-related transcription factor Elf-2 OS=Homo sapiens GN=ELF2 PE=1 SV=2| sp|Q15723|ELF2_HUMAN, 1e-25	Ets|SAM_PNT	K09428
Pau-assembly_1553	FX436784	Protein phosphatase 1 regulatory subunit 27 OS=Homo sapiens GN=PPP1R27 PE=1 SV=1| sp|Q86WC6|PPR27_HUMAN, 9e-06	Ank|Ank_2|Ank_5|Ank_3|Ank_4
Pau-assembly_1554	FX436785	Tartrate-resistant acid phosphatase type 5 OS=Oryctolagus cuniculus GN=ACP5 PE=2 SV=1| sp|O97860|PPA5_RABIT, 3e-09	Metallophos
Pau-assembly_1555	FX436786	Cadherin EGF LAG seven-pass G-type receptor 2 OS=Homo sapiens GN=CELSR2 PE=2 SV=1| sp|Q9HCU4|CELR2_HUMAN, 1e-109	Cadherin|C1q|Cadherin_2|Ig_2|Ig_3
Pau-assembly_1556	FX436787	Bactericidal permeability-increasing protein OS=Bos taurus GN=BPI PE=2 SV=2| sp|P17453|BPI_BOVIN, 2e-57	LBP_BPI_CETP_C|LBP_BPI_CETP|YfaZ	K05399
Pau-assembly_1557	FX436788	Protein C9orf140 OS=Homo sapiens GN=C9orf140 PE=2 SV=2| sp|Q86UD0|CI140_HUMAN, 3e-12	Suppressor_APC
Pau-assembly_1558	FX436789	Multifunctional protein ADE2 OS=Gallus gallus GN=AIRC PE=2 SV=1| sp|P38024|PUR6_CHICK, 3e-140	SAICAR_synt|AIRC	K01587
Pau-assembly_1559	FX436790	60S ribosomal protein L13a OS=Cyanophora paradoxa PE=2 SV=1| sp|P93099|RL13A_CYAPA, 2e-69	Ribosomal_L13	K02872
Pau-assembly_1560	FX436791	Poly(A) RNA polymerase protein 2 OS=Saccharomyces cerevisiae (strain ATCC 204508 / S288c) GN=PAP2 PE=1 SV=1| sp|P53632|PAP2_YEAST, 2e-06
Pau-assembly_1561	FX436792	Cathepsin E OS=Mus musculus GN=Ctse PE=1 SV=2| sp|P70269|CATE_MOUSE, 3e-28	Asp|TAXi_N
Pau-assembly_1562	FX436793	Phosphatidylinositol-4-phosphate 5-kinase 1 OS=Oryza sativa subsp. japonica GN=PIPK1 PE=2 SV=2| sp|Q6EX42|PI5K1_ORYSJ, 2e-31	MORN|RhoGEF
Pau-assembly_1563	FX436794
Pau-assembly_1564	FX436795	Kelch domain-containing protein 3 OS=Bos taurus GN=KLHDC3 PE=2 SV=2| sp|Q58CV6|KLDC3_BOVIN, 8e-102	Kelch_4|Kelch_6|Kelch_1|Kelch_3|Kelch_2|Kelch_5|PQQ_3
Pau-assembly_1565	FX436796	2-hydroxyacylsphingosine 1-beta-galactosyltransferase OS=Homo sapiens GN=UGT8 PE=2 SV=2| sp|Q16880|CGT_HUMAN, 3e-57	UDPGT|Glyco_tran_28_C|Glyco_trans_1_3	K00699
Pau-assembly_1566	FX436797	Dual specificity protein phosphatase 22 OS=Homo sapiens GN=DUSP22 PE=1 SV=1| sp|Q9NRW4|DUS22_HUMAN, 2e-51	DSPc|Y_phosphatase	K04459
Pau-assembly_1567	FX436798	Phosphate carrier protein, mitochondrial OS=Homo sapiens GN=SLC25A3 PE=1 SV=2| sp|Q00325|MPCP_HUMAN, 2e-140	Mito_carr	K15102
Pau-assembly_1568	FX436799	Metacaspase-1 OS=Coccidioides immitis (strain RS) GN=MCA1 PE=3 SV=1| sp|Q1E0A3|MCA1_COCIM, 2e-16	Peptidase_C14
Pau-assembly_1569	FX436800
Pau-assembly_1570	FX436801	Gamma-butyrobetaine dioxygenase OS=Pseudomonas sp. (strain AK-1) PE=1 SV=1| sp|P80193|BODG_PSESK, 1e-41	TauD
Pau-assembly_1571	FX436802
Pau-assembly_1572	FX436803	Cathepsin B-like cysteine proteinase 1 OS=Haemonchus contortus GN=AC-1 PE=2 SV=1| sp|P19092|CYSP1_HAECO, 2e-08	Peptidase_C1
Pau-assembly_1573	FX436804	Pumilio homolog 1 OS=Gallus gallus GN=PUM1 PE=2 SV=1| sp|Q2VB19|PUM1_CHICK, 1e-164	PUF
Pau-assembly_1574	FX436805
Pau-assembly_1575	FX436806	Carboxypeptidase inhibitor SmCI OS=Sabellastarte magnifica PE=1 SV=1| sp|P84875|PCPI_SABMA, 3e-29	Kunitz_BPTI	K03909
Pau-assembly_1576	FX436807	Dermatopontin OS=Biomphalaria glabrata PE=1 SV=1| sp|P83553|DERM_BIOGL, 9e-08	DERM
Pau-assembly_1577	FX436808
Pau-assembly_1578	FX436809	Antigen WC1.1 OS=Bos taurus PE=2 SV=1| sp|P30205|WC11_BOVIN, 6e-73	MAM|SRCR|CUB|SRCR_2|U-box|WSC|Ldl_recept_a
Pau-assembly_1579	FX436810	14-3-3 protein epsilon OS=Mus musculus GN=Ywhae PE=1 SV=1| sp|P62259|1433E_MOUSE, 1e-12
Pau-assembly_1580	FX436811
Pau-assembly_1581	FX436812
Pau-assembly_1582	FX436813		RAP
Pau-assembly_1583	FX436814	Argininosuccinate lyase 2 OS=Rhizobium loti (strain MAFF303099) GN=argH2 PE=3 SV=1| sp|Q981V0|ARLY2_RHILO, 5e-11	ATP-grasp_4|ATP-grasp_3|ATPgrasp_Ter|GARS_A|CPSase_L_D2
Pau-assembly_1584	FX436815	Tolloid-like protein 1 OS=Gallus gallus GN=TLL1 PE=2 SV=1| sp|Q9DER7|TLL1_CHICK, 2e-26	CUB
Pau-assembly_1585	FX436816	Solute carrier family 35 member F1 OS=Homo sapiens GN=SLC35F1 PE=2 SV=2| sp|Q5T1Q4|S35F1_HUMAN, 1e-83	DUF914|EamA|UAA	K15287
Pau-assembly_1586	FX436817	Malonyl-CoA O-methyltransferase BioC OS=Erwinia carotovora subsp. atroseptica GN=bioC PE=3 SV=1| sp|Q6D3C1|BIOC_ERWCT, 3e-08	Methyltransf_11|Methyltransf_25|Methyltransf_31|Methyltransf_18|Methyltransf_12|Methyltransf_23|Ubie_methyltran|PrmA|MTS|Methyltransf_26
Pau-assembly_1587	FX436818	Galactokinase OS=Bos taurus GN=GALK1 PE=2 SV=2| sp|A6H768|GALK1_BOVIN, 8e-122	GalKase_gal_bdg|GHMP_kinases_C|GHMP_kinases_N	K00849
Pau-assembly_1588	FX436819	Protein odr-4 homolog OS=Gallus gallus GN=ODR4 PE=2 SV=1| sp|Q5ZKH8|ODR4_CHICK, 8e-59
Pau-assembly_1589	FX436820	Chlorophyll a-b binding protein 7, chloroplastic OS=Solanum lycopersicum GN=CAB7 PE=3 SV=1| sp|P10708|CB12_SOLLC, 1e-08	Chloroa_b-bind|Rieske|Rieske_2
Pau-assembly_1590	FX436821
Pau-assembly_1591	FX436822
Pau-assembly_1592	FX436823
Pau-assembly_1593	FX436824
Pau-assembly_1594	FX436825
Pau-assembly_1595	FX436826
Pau-assembly_1596	FX436827	Aldos-2-ulose dehydratase OS=Phanerochaete chrysosporium PE=1 SV=3| sp|P84193|AUD_PHACH, 9e-08
Pau-assembly_1597	FX436828	DNA-directed RNA polymerase III subunit RPC5 OS=Homo sapiens GN=POLR3E PE=1 SV=1| sp|Q9NVU0|RPC5_HUMAN, 4e-134	Sin_N	K14721
Pau-assembly_1598	FX436829	Cytoplasmic polyadenylation element-binding protein 2 OS=Homo sapiens GN=CPEB2 PE=2 SV=3| sp|Q7Z5Q1|CPEB2_HUMAN, 6e-145	RRM_1|RRM_6
Pau-assembly_1599	FX436830	Phosphatidylinositol-4-phosphate 5-kinase 5 OS=Arabidopsis thaliana GN=PIP5K5 PE=2 SV=1| sp|Q9SLG9|PI5K5_ARATH, 6e-19	MORN
Pau-assembly_1600	FX436831
Pau-assembly_1601	FX436832	Protein dispatched homolog 1 OS=Danio rerio GN=disp1 PE=2 SV=1| sp|Q6R5J2|DISP1_DANRE, 2e-154	Patched|Sterol-sensing|MMPL
Pau-assembly_1602	FX436833	Membrane-spanning 4-domains subfamily A member 8B OS=Homo sapiens GN=MS4A8B PE=2 SV=1| sp|Q9BY19|M4A8B_HUMAN, 3e-07	CD20
Pau-assembly_1603	FX436834	UDP-glucuronic acid decarboxylase 1 OS=Homo sapiens GN=UXS1 PE=1 SV=1| sp|Q8NBZ7|UXS1_HUMAN, 2e-159	CD20|Tetraspannin	K08678
Pau-assembly_1604	FX436835	E3 SUMO-protein ligase RanBP2 OS=Homo sapiens GN=RANBP2 PE=1 SV=2| sp|P49792|RBP2_HUMAN, 6e-31	zf-RanBP	K14296
Pau-assembly_1605	FX436836
Pau-assembly_1606	FX436837	Pre-mRNA 3'-end-processing factor FIP1 OS=Homo sapiens GN=FIP1L1 PE=1 SV=1| sp|Q6UN15|FIP1_HUMAN, 1e-24	PAP2	K14405
Pau-assembly_1607	FX436838		BT1
Pau-assembly_1608	FX436839	Tyrosine-protein kinase transmembrane receptor ROR1 OS=Mus musculus GN=Ror1 PE=2 SV=2| sp|Q9Z139|ROR1_MOUSE, 2e-20	I-set|Ig_2|Fz|Ig_3
Pau-assembly_1609	FX436840	SCO-spondin OS=Gallus gallus GN=SSPO PE=2 SV=1| sp|Q2PC93|SSPO_CHICK, 5e-76	TSP_1
Pau-assembly_1610	FX436841
Pau-assembly_1611	FX436842	Chlorophyll a-b binding protein CP26, chloroplastic OS=Arabidopsis thaliana GN=LHCB5 PE=2 SV=1| sp|Q9XF89|CB5_ARATH, 4e-07	Chloroa_b-bind
Pau-assembly_1612	FX436843		Spot_14
Pau-assembly_1613	FX436844
Pau-assembly_1614	FX436845	Plastin-3 OS=Cricetulus griseus GN=PLS3 PE=2 SV=3| sp|O88818|PLST_CRIGR, 6e-174	CH|CAMSAP_CH|EF-hand_1|EF-hand_7	K17336
Pau-assembly_1615	FX436846	26S protease regulatory subunit 6B OS=Macaca fascicularis GN=PSMC4 PE=2 SV=1| sp|Q4R7L3|PRS6B_MACFA, 0.0	AAA|AAA_2|AAA_5|AAA_16|AAA_22|DUF815|RuvB_N|AAA_14|RNA_helicase|IstB_IS21|AAA_28|Mg_chelatase|AAA_17|NACHT	K03063
Pau-assembly_1616	FX436847	HD domain-containing protein 2 OS=Danio rerio GN=hddc2 PE=2 SV=1| sp|Q1LUI2|HDDC2_DANRE, 1e-52	HD_3|HD	K07023
Pau-assembly_1617	FX436848		Ion_trans|EF-hand_1|EF-hand_5|EF-hand_6|EF-hand_7|EF-hand_8
Pau-assembly_1618	FX436849	Na(+)/H(+) antiporter nhaA OS=Desulfitobacterium hafniense (strain Y51) GN=nhaA PE=3 SV=1| sp|Q24V86|NHAA_DESHY, 3e-67	Na_H_antiport_1|Band_3_cyto
Pau-assembly_1619	FX436850
Pau-assembly_1620	FX436851
Pau-assembly_1621	FX436852	AP-1 complex subunit mu-1 OS=Bos taurus GN=AP1M1 PE=1 SV=3| sp|Q2KJ81|AP1M1_BOVIN, 0.0	Adap_comp_sub|Clat_adaptor_s|Longin	K12393
Pau-assembly_1622	FX436853
Pau-assembly_1623	FX436854	Oxygen-evolving enhancer protein 1, chloroplastic OS=Fritillaria agrestis GN=PSBO PE=2 SV=1| sp|O49079|PSBO_FRIAG, 8e-48	MSP
Pau-assembly_1624	FX436855	DNA-binding protein inhibitor ID-2 OS=Pongo abelii GN=ID2 PE=2 SV=1| sp|Q5RCH7|ID2_PONAB, 2e-09	HLH	K04680
Pau-assembly_1625	FX436856	Kinesin-like protein KLP6 OS=Mus musculus GN=Klp6 PE=3 SV=1| sp|D3YXS5|KLP6_MOUSE, 4e-163	Kinesin|KIF1B|FHA
Pau-assembly_1626	FX436857	Probable cysteine desulfurase OS=Bacillus halodurans (strain ATCC BAA-125 / DSM 18197 / FERM 7344 / JCM 9153 / C-125) GN=csd PE=3 SV=2| sp|Q9K7A0|CSD_BACHD, 1e-28	Aminotran_5|Aminotran_1_2
Pau-assembly_1627	FX436858	Polycomb protein PHO OS=Drosophila melanogaster GN=pho PE=1 SV=2| sp|Q8ST83|PHO_DROME, 7e-58
Pau-assembly_1628	FX436859	Tyrosine-protein phosphatase non-receptor type 11 OS=Gallus gallus GN=PTPN11 PE=2 SV=1| sp|Q90687|PTN11_CHICK, 0.0	Y_phosphatase|SH2|DSPc	K07293
Pau-assembly_1629	FX436860
Pau-assembly_1630	FX436861
Pau-assembly_1631	FX436862	Baculoviral IAP repeat-containing protein 1e OS=Mus musculus GN=Naip5 PE=1 SV=2| sp|Q9R016|BIR1E_MOUSE, 2e-13	BIR|zf-C3HC	K12807
Pau-assembly_1632	FX436863
Pau-assembly_1633	FX436864	Acyl-coenzyme A oxidase 2 OS=Yarrowia lipolytica (strain CLIB 122 / E 150) GN=POX2 PE=1 SV=1| sp|O74935|ACOX2_YARLI, 1e-19	Acyl-CoA_dh_M
Pau-assembly_1634	FX436865	Src substrate cortactin OS=Homo sapiens GN=CTTN PE=1 SV=2| sp|Q14247|SRC8_HUMAN, 1e-128	HS1_rep|SH3_9|SH3_1|SH3_2|TMEM210	K06106
Pau-assembly_1635	FX436866	CLK4-associating serine/arginine rich protein OS=Homo sapiens GN=CLASRP PE=1 SV=4| sp|Q8N2M8|CLASR_HUMAN, 2e-47	DRY_EERY	K13168
Pau-assembly_1636	FX436867	Apocytochrome f OS=Chlamydomonas reinhardtii GN=petA PE=1 SV=1| sp|P23577|CYF_CHLRE, 7e-80	Apocytochr_F_C	K02634
Pau-assembly_1637	FX436868	Uncharacterized protein C7orf63 OS=Callithrix jacchus PE=4 SV=1| sp|B0VXE6|CG063_CALJA, 0.0
Pau-assembly_1638	FX436869		EF-hand_1|EF-hand_6|EF-hand_7
Pau-assembly_1639	FX436870	T-complex protein 1 subunit eta OS=Gallus gallus GN=CCT7 PE=1 SV=1| sp|Q5ZJK8|TCPH_CHICK, 0.0	Cpn60_TCP1	K09499
Pau-assembly_1640	FX436871	Protein-cysteine N-palmitoyltransferase HHAT OS=Homo sapiens GN=HHAT PE=1 SV=1| sp|Q5VTY9|HHAT_HUMAN, 7e-67	MBOAT
Pau-assembly_1641	FX436872	Collagen triple helix repeat-containing protein 1 OS=Homo sapiens GN=CTHRC1 PE=1 SV=1| sp|Q96CG8|CTHR1_HUMAN, 1e-14	Collagen
Pau-assembly_1642	FX436873	GA-binding protein subunit beta-2 OS=Bos taurus GN=GABPB2 PE=2 SV=2| sp|Q0V8G2|GABP2_BOVIN, 8e-54	Ank_2|Ank|Ank_5|Ank_3|Ank_4	K09454
Pau-assembly_1643	FX436874	G-protein coupled receptor 64 OS=Homo sapiens GN=GPR64 PE=1 SV=2| sp|Q8IZP9|GPR64_HUMAN, 1e-44	F5_F8_type_C|7tm_2|fn3|GPS|Ig_2|I-set	K08455
Pau-assembly_1644	FX436875	Abhydrolase domain-containing protein 13 OS=Mus musculus GN=Abhd13 PE=2 SV=1| sp|Q80UX8|ABHDD_MOUSE, 1e-77	PDZ|PDZ_2|Guanylate_kin|SH3_2
Pau-assembly_1645	FX436876	Proteasome subunit alpha type-1 OS=Gallus gallus GN=PSMA1 PE=2 SV=2| sp|O42265|PSA1_CHICK, 2e-96	Proteasome	K02725
Pau-assembly_1646	FX436877	Chymotrypsin-like elastase family member 3B OS=Mus musculus GN=Cela3b PE=2 SV=1| sp|Q9CQ52|CEL3B_MOUSE, 7e-42	Trypsin|DUF1986|Trypsin_2	K01345
Pau-assembly_1647	FX436878	Single-stranded DNA-binding protein 3 OS=Homo sapiens GN=SSBP3 PE=1 SV=1| sp|Q9BWW4|SSBP3_HUMAN, 8e-67	SSDP
Pau-assembly_1648	FX436879
Pau-assembly_1649	FX436880	Uncharacterized aarF domain-containing protein kinase At1g71810, chloroplastic OS=Arabidopsis thaliana GN=At1g71810 PE=1 SV=1| sp|Q94BU1|Y1181_ARATH, 1e-83	ABC1|APH	K08869
Pau-assembly_1650	FX436881	Glutathione S-transferase omega-1 OS=Homo sapiens GN=GSTO1 PE=1 SV=2| sp|P78417|GSTO1_HUMAN, 1e-28	GST_N_3|GST_N_2|GST_N|Glutaredoxin|GST_C	K00799
Pau-assembly_1651	FX436882	Succinate dehydrogenase [ubiquinone] iron-sulfur subunit, mitochondrial OS=Gallus gallus GN=SDHB PE=1 SV=1| sp|Q9YHT2|DHSB_CHICK, 1e-126	Fer2_3|Fer4_17|Fer4_8|Fer4_18|Fer4_9|Fer4_10	K00235
Pau-assembly_1652	FX436883	Transcription elongation regulator 1 OS=Homo sapiens GN=TCERG1 PE=1 SV=2| sp|O14776|TCRG1_HUMAN, 4e-80	WW|FF	K12824
Pau-assembly_1653	FX436884	Stress-induced-phosphoprotein 1 OS=Cricetulus griseus GN=STIP1 PE=2 SV=1| sp|O54981|STIP1_CRIGR, 3e-08	Beta_helix|NB-ARC|TPR_11|TPR_1|zf-MYND|TPR_2|AAA_22|NACHT|Arch_ATPase|TPR_16|TPR_12|AAA_14|KaiC
Pau-assembly_1654	FX436885	NHP2-like protein 1 OS=Rattus norvegicus GN=Nhp2l1 PE=2 SV=4| sp|P55770|NH2L1_RAT, 3e-43	Ribosomal_L7Ae	K12845
Pau-assembly_1655	FX436886		PAN_2|PAN_3
Pau-assembly_1656	FX436887
Pau-assembly_1657	FX436888
Pau-assembly_1658	FX436889	Restin homolog OS=Drosophila melanogaster GN=CLIP-190 PE=1 SV=1| sp|Q9VJE5|CL190_DROME, 4e-06	PTR|Exonuc_V_gamma
Pau-assembly_1659	FX436890	Cuticle protein 16.5, isoform A OS=Locusta migratoria PE=1 SV=1| sp|P83992|CU16A_LOCMI, 4e-07	EF-hand_5|EF-hand_1|EF-hand_6|EF-hand_7|EF-hand_8|VacA2
Pau-assembly_1660	FX436891	Protein YIPF1 OS=Homo sapiens GN=YIPF1 PE=2 SV=1| sp|Q9Y548|YIPF1_HUMAN, 1e-68	Yip1
Pau-assembly_1661	FX436892
Pau-assembly_1662	FX436893	CCR4-NOT transcription complex subunit 4 OS=Homo sapiens GN=CNOT4 PE=1 SV=3| sp|O95628|CNOT4_HUMAN, 2e-111	zf-RING_4|zf-C3HC4_3|RRM_5|RRM_1	K10643
Pau-assembly_1663	FX436894	Serine/threonine-protein kinase 19 OS=Homo sapiens GN=STK19 PE=1 SV=2| sp|P49842|STK19_HUMAN, 3e-45	Stk19	K08880
Pau-assembly_1664	FX436895	Probable phospholipid-transporting ATPase VA OS=Homo sapiens GN=ATP10A PE=2 SV=2| sp|O60312|AT10A_HUMAN, 4e-153	E1-E2_ATPase|Hydrolase|HAD|Hydrolase_like2|Hydrolase_3
Pau-assembly_1665	FX436896	Late secretory pathway protein AVL9 homolog OS=Homo sapiens GN=AVL9 PE=1 SV=1| sp|Q8NBF6|AVL9_HUMAN, 5e-55	Avl9|SPA|DUF2347|DENN
Pau-assembly_1666	FX436897	26S proteasome non-ATPase regulatory subunit 11 OS=Bos taurus GN=PSMD11 PE=2 SV=3| sp|Q2KI42|PSD11_BOVIN, 3e-154	PCI|DUF4021	K03036
Pau-assembly_1667	FX436898
Pau-assembly_1668	FX436899	Nucleolar RNA helicase 2 OS=Homo sapiens GN=DDX21 PE=1 SV=5| sp|Q9NR30|DDX21_HUMAN, 1e-144	DEAD|Helicase_C|GUCT|ResIII|CMS1	K16911
Pau-assembly_1669	FX436900	Radial spoke head protein 9 homolog OS=Bos taurus GN=RSPH9 PE=2 SV=1| sp|Q2KIU7|RSPH9_BOVIN, 3e-85	Radial_spoke
Pau-assembly_1670	FX436901
Pau-assembly_1671	FX436902	Rho-related BTB domain-containing protein 1 OS=Homo sapiens GN=RHOBTB1 PE=1 SV=2| sp|O94844|RHBT1_HUMAN, 2e-104	BTB|Ras|Miro	K07868
Pau-assembly_1672	FX436903	Talin-1 OS=Gallus gallus GN=TLN1 PE=1 SV=2| sp|P54939|TLN1_CHICK, 0.0	I_LWEQ|Talin_middle|VBS|FERM_N|FERM_M|IRS	K06271
Pau-assembly_1673	FX436904	Myb-like protein D OS=Dictyostelium discoideum GN=mybD PE=3 SV=1| sp|Q54K19|MYBD_DICDI, 9e-08
Pau-assembly_1674	FX436905	Tetraspanin-33 OS=Bos taurus GN=TSPAN33 PE=2 SV=1| sp|Q3SYV5|TSN33_BOVIN, 2e-44	Tetraspannin
Pau-assembly_1675	FX436906
Pau-assembly_1676	FX436907	E3 ubiquitin-protein ligase BRE1A OS=Gallus gallus GN=RNF20 PE=2 SV=1| sp|Q5ZLS3|BRE1A_CHICK, 4e-162	zf-C3HC4_3|zf-C3HC4|zf-C3HC4_2|zf-RING_5	K10696
Pau-assembly_1677	FX436908	Signal peptidase complex subunit 1 OS=Bos taurus GN=SPCS1 PE=3 SV=1| sp|Q3T134|SPCS1_BOVIN, 1e-21	Aa_trans
Pau-assembly_1678	FX436909	Retinoid-inducible serine carboxypeptidase OS=Homo sapiens GN=SCPEP1 PE=1 SV=1| sp|Q9HB40|RISC_HUMAN, 9e-118	Peptidase_S10	K09646
Pau-assembly_1679	FX436910	Sorting nexin-13 OS=Homo sapiens GN=SNX13 PE=1 SV=4| sp|Q9Y5W8|SNX13_HUMAN, 0.0	PXA|Nexin_C|PX|RGS
Pau-assembly_1680	FX436911	60S ribosomal protein L6 OS=Mesembryanthemum crystallinum GN=RPL6 PE=2 SV=1| sp|P34091|RL6_MESCR, 1e-40	Ribosomal_L6e	K02934
Pau-assembly_1681	FX436912
Pau-assembly_1682	FX436913	Carbamoyl-phosphate synthase [ammonia], mitochondrial OS=Homo sapiens GN=CPS1 PE=1 SV=2| sp|P31327|CPSM_HUMAN, 0.0	CPSase_L_D2|CPSase_sm_chain|CPSase_L_D3|GATase|CPSase_L_chain|ATP-grasp_4|MGS|ATP-grasp|ATPgrasp_Ter|Dala_Dala_lig_C|RimK|ATP-grasp_3|Peptidase_C26|ATP-grasp_5	K01948
Pau-assembly_1683	FX436914
Pau-assembly_1684	FX436915	TPR repeat-containing protein MJ1345 OS=Methanocaldococcus jannaschii (strain ATCC 43067 / DSM 2661 / JAL-1 / JCM 10045 / NBRC 100440) GN=MJ1345 PE=4 SV=1| sp|Q58741|Y1345_METJA, 3e-11	TPR_11|TPR_1|TPR_2|TPR_8|TPR_16|TPR_17|TPR_12|TPR_19|TPR_6|TPR_14|TPR_9|Apc3
Pau-assembly_1685	FX436916	Forkhead box protein P1 OS=Bos taurus GN=FOXP1 PE=2 SV=1| sp|A4IFD2|FOXP1_BOVIN, 2e-71	Fork_head	K09409
Pau-assembly_1686	FX436917	40S ribosomal protein S17 OS=Bos taurus GN=RPS17 PE=2 SV=1| sp|A5PK63|RS17_BOVIN, 6e-47	Ribosomal_S17e	K02962
Pau-assembly_1687	FX436918
Pau-assembly_1688	FX436919	Methylmalonate-semialdehyde dehydrogenase [acylating], mitochondrial OS=Bos taurus GN=ALDH6A1 PE=1 SV=1| sp|Q07536|MMSA_BOVIN, 0.0	Aldedh	K00140
Pau-assembly_1689	FX436920	Proliferation-associated protein 2G4 OS=Homo sapiens GN=PA2G4 PE=1 SV=3| sp|Q9UQ80|PA2G4_HUMAN, 7e-113	Peptidase_M24
Pau-assembly_1690	FX436921	Ribonuclease inhibitor OS=Homo sapiens GN=RNH1 PE=1 SV=2| sp|P13489|RINI_HUMAN, 3e-24	LRR_6|LRR_4|LRR_1|LRR_7|LRR_8|TPR_12	K16634
Pau-assembly_1691	FX436922	Inverted formin-2 OS=Mus musculus GN=Inf2 PE=1 SV=1| sp|Q0GNC1|INF2_MOUSE, 1e-76	FH2|Drf_FH3|Drf_GBD|Drf_FH1
Pau-assembly_1692	FX436923		S_tail_recep_bd|D5_N|ISAV_HA
Pau-assembly_1693	FX436924		Spt5_N
Pau-assembly_1694	FX436925
Pau-assembly_1695	FX436926	Vitellogenin (Fragment) OS=Acipenser transmontanus PE=2 SV=1| sp|Q90243|VIT_ACITR, 2e-67	Vitellogenin_N|DUF1943|VWD
Pau-assembly_1696	FX436927	Aurora kinase A OS=Sus scrofa GN=AURKA PE=3 SV=1| sp|A5GFW1|AURKA_PIG, 2e-22	Pkinase|Pkinase_Tyr
Pau-assembly_1697	FX436928	Fructose-1,6-bisphosphatase, cytosolic OS=Arabidopsis thaliana GN=At1g43670 PE=2 SV=1| sp|Q9MA79|F16P2_ARATH, 8e-89	FBPase	K03841
Pau-assembly_1698	FX436929		Ephrin
Pau-assembly_1699	FX436930	Methionine aminopeptidase 1 OS=Danio rerio GN=metap1 PE=2 SV=2| sp|Q4QRK0|AMPM1_DANRE, 6e-143	Peptidase_M24	K01265
Pau-assembly_1700	FX436931
Pau-assembly_1701	FX436932	Cell wall protein AWA1 OS=Saccharomyces cerevisiae (strain Kyokai no. 7 / NBRC 101557) GN=AWA1 PE=1 SV=1| sp|Q8TGE1|AWA1_YEASK, 1e-06	RCC1_2|Rad21_Rec8_N
Pau-assembly_1702	FX436933	Sterol O-acyltransferase 1 OS=Chlorocebus aethiops GN=SOAT1 PE=2 SV=1| sp|O77760|SOAT1_CHLAE, 6e-120	MBOAT	K00637
Pau-assembly_1703	FX436934	Ankyrin-3 OS=Homo sapiens GN=ANK3 PE=1 SV=3| sp|Q12955|ANK3_HUMAN, 4e-11	Ank_2|Ank_5|Ank|Ank_4|Ank_3
Pau-assembly_1704	FX436935	BCL2/adenovirus E1B 19 kDa protein-interacting protein 3 OS=Bos taurus GN=BNIP3 PE=2 SV=1| sp|Q32KN2|BNIP3_BOVIN, 3e-11	BNIP3	K15464
Pau-assembly_1705	FX436936
Pau-assembly_1706	FX436937	Beta-chimaerin OS=Homo sapiens GN=CHN2 PE=1 SV=2| sp|P52757|CHIO_HUMAN, 5e-138	RhoGAP|C1_1|SH2
Pau-assembly_1707	FX436938
Pau-assembly_1708	FX436939		THAP|MULE
Pau-assembly_1709	FX436940
Pau-assembly_1710	FX436941	Small nuclear ribonucleoprotein Sm D1 OS=Homo sapiens GN=SNRPD1 PE=1 SV=1| sp|P62314|SMD1_HUMAN, 1e-36	LSM|Gemin7|BPL_C	K11087
Pau-assembly_1711	FX436942	Fibrocystin OS=Homo sapiens GN=PKHD1 PE=1 SV=1| sp|P08F94|PKHD1_HUMAN, 0.0	TIG|Cadherin|G8|Cadherin_2|zf-MYND|PA14
Pau-assembly_1712	FX436943	Aurora kinase B OS=Rattus norvegicus GN=Aurkb PE=1 SV=1| sp|O55099|AURKB_RAT, 2e-55	Pkinase|Pkinase_Tyr	K08884
Pau-assembly_1713	FX436944	Signal recognition particle receptor subunit alpha OS=Bos taurus GN=SRPR PE=2 SV=1| sp|Q3MHE8|SRPR_BOVIN, 2e-179	SRP-alpha_N|SRP54|SRP54_N|CbiA|ArgK	K13431
Pau-assembly_1714	FX436945	Sterol regulatory element-binding protein 1 OS=Homo sapiens GN=SREBF1 PE=1 SV=2| sp|P36956|SRBP1_HUMAN, 7e-152	HLH	K07197
Pau-assembly_1715	FX436946
Pau-assembly_1716	FX436947	Serine/threonine-protein kinase Nek1 OS=Homo sapiens GN=NEK1 PE=1 SV=2| sp|Q96PY6|NEK1_HUMAN, 2e-65	Pkinase|Pkinase_Tyr|APH
Pau-assembly_1717	FX436948	Scaffold attachment factor B1 OS=Mus musculus GN=Safb PE=1 SV=2| sp|D3YXK2|SAFB1_MOUSE, 2e-28
Pau-assembly_1718	FX436949	60S ribosomal protein L7a OS=Tetrahymena thermophila GN=RPL7A PE=1 SV=1| sp|P0DJ14|RL7A_TETTH, 1e-77	Ribosomal_L7Ae	K02936
Pau-assembly_1719	FX436950	Coproporphyrinogen-III oxidase, chloroplastic OS=Arabidopsis thaliana GN=CPX PE=1 SV=1| sp|Q9LR75|HEM6_ARATH, 8e-106	Coprogen_oxidas	K00228
Pau-assembly_1720	FX436951		Collagen
Pau-assembly_1721	FX436952	Ubiquitin conjugation factor E4 A OS=Homo sapiens GN=UBE4A PE=1 SV=2| sp|Q14139|UBE4A_HUMAN, 0.0	Ufd2P_core|U-box	K10596
Pau-assembly_1722	FX436953	Cell differentiation protein RCD1 homolog OS=Pongo abelii GN=RQCD1 PE=2 SV=2| sp|Q5R6Z6|RCD1_PONAB, 1e-142	Rcd1	K12606
Pau-assembly_1723	FX436954		DUF1810
Pau-assembly_1724	FX436955	Histone deacetylase 1 OS=Gallus gallus GN=HDAC1 PE=2 SV=1| sp|P56517|HDAC1_CHICK, 0.0	Hist_deacetyl	K06067
Pau-assembly_1725	FX436956
Pau-assembly_1726	FX436957	NF-kappa-B essential modulator OS=Bos taurus GN=IKBKG PE=1 SV=1| sp|Q95KU9|NEMO_BOVIN, 4e-06	Sec2p
Pau-assembly_1727	FX436958	Complement C2 OS=Gorilla gorilla gorilla GN=C2 PE=3 SV=1| sp|Q863A0|CO2_GORGO, 9e-39	Trypsin|VWA|DUF1986|VWA_2
Pau-assembly_1728	FX436959	1-phosphatidylinositol-4,5-bisphosphate phosphodiesterase gamma-1 OS=Homo sapiens GN=PLCG1 PE=1 SV=1| sp|P19174|PLCG1_HUMAN, 0.0	PI-PLC-X|PI-PLC-Y|SH2|C2|SH3_9|SH3_1|EF-hand_like|PH|SH3_2	K01116
Pau-assembly_1729	FX436960	Putative 1-aminocyclopropane-1-carboxylate deaminase OS=Pyrococcus furiosus (strain ATCC 43587 / DSM 3638 / JCM 8422 / Vc1) GN=PF0010 PE=3 SV=2| sp|Q8U4R3|1A1D_PYRFU, 1e-31	PALP
Pau-assembly_1730	FX436961	Elongation factor 3 OS=Candida glabrata (strain ATCC 2001 / CBS 138 / JCM 3761 / NBRC 0622 / NRRL Y-65) GN=TEF3 PE=3 SV=2| sp|O93796|EF3_CANGA, 1e-161		K03235
Pau-assembly_1731	FX436962	Ferredoxin--NADP reductase, leaf isozyme 1, chloroplastic OS=Arabidopsis thaliana GN=LFNR1 PE=1 SV=1| sp|Q9FKW6|FNRL1_ARATH, 2e-80	NAD_binding_1	K02641
Pau-assembly_1732	FX436963	26S protease regulatory subunit 10B OS=Homo sapiens GN=PSMC6 PE=1 SV=1| sp|P62333|PRS10_HUMAN, 0.0	AAA|AAA_16|AAA_5|AAA_2|AAA_22|RuvB_N|AAA_17|AAA_33	K03064
Pau-assembly_1733	FX436964
Pau-assembly_1734	FX436965	Patched domain-containing protein 2 OS=Homo sapiens GN=PTCHD2 PE=2 SV=2| sp|Q9P2K9|PTHD2_HUMAN, 4e-78	Patched|Sterol-sensing|MMPL
Pau-assembly_1735	FX436966	Probable RNA-directed DNA polymerase from transposon BS OS=Drosophila melanogaster GN=RTase PE=2 SV=1| sp|Q95SX7|RTBS_DROME, 2e-10	RVT_1|DUF1891
Pau-assembly_1736	FX436967
Pau-assembly_1737	FX436968	Mediator of RNA polymerase II transcription subunit 9 OS=Bos taurus GN=MED9 PE=2 SV=1| sp|Q2KHX9|MED9_BOVIN, 5e-06	Med9|Med21
Pau-assembly_1738	FX436969
Pau-assembly_1739	FX436970	Inhibitor of Bruton tyrosine kinase OS=Homo sapiens GN=IBTK PE=1 SV=3| sp|Q9P2D0|IBTK_HUMAN, 5e-109	RCC1|BTB|Ank_5|Ank|Ank_2|RCC1_2|SH3_9|Ank_4|Ank_3|SH3_2
Pau-assembly_1740	FX436971		Fibrinogen_C|COLFI
Pau-assembly_1741	FX436972	Target of rapamycin complex subunit lst8 OS=Danio rerio GN=mlst8 PE=2 SV=1| sp|Q803V5|LST8_DANRE, 6e-136	WD40|eIF2A	K08266
Pau-assembly_1742	FX436973	Trichohyalin OS=Homo sapiens GN=TCHH PE=1 SV=2| sp|Q07283|TRHY_HUMAN, 1e-08
Pau-assembly_1743	FX436974
Pau-assembly_1744	FX436975	Collagen triple helix repeat-containing protein 1 OS=Homo sapiens GN=CTHRC1 PE=1 SV=1| sp|Q96CG8|CTHR1_HUMAN, 1e-43	Collagen
Pau-assembly_1745	FX436976	Neurofibromin OS=Homo sapiens GN=NF1 PE=1 SV=2| sp|P21359|NF1_HUMAN, 0.0	RasGAP|CRAL_TRIO_2|CRAL_TRIO	K08052
Pau-assembly_1746	FX436977		Collagen
Pau-assembly_1747	FX436978
Pau-assembly_1748	FX436979	Testis- and ovary-specific PAZ domain-containing protein 1 OS=Bos taurus GN=TOPAZ1 PE=2 SV=1| sp|G7H7V7|TOPZ1_BOVIN, 2e-11	Asp_Glu_race_2|PPR_2|PPR|zf-CCCH
Pau-assembly_1749	FX436980	UDP-N-acetylglucosamine--peptide N-acetylglucosaminyltransferase 110 kDa subunit OS=Oryctolagus cuniculus GN=OGT PE=1 SV=2| sp|P81436|OGT1_RABIT, 0.0	Glyco_transf_41|TPR_11|TPR_1|TPR_2|TPR_17|TPR_14|TPR_12|TPR_8|TPR_16|TPR_7|TPR_19	K09667
Pau-assembly_1750	FX436981	Nucleosome assembly protein 1-like 1 OS=Xenopus tropicalis GN=nap1l1 PE=2 SV=1| sp|Q28EB4|NP1L1_XENTR, 9e-78	NAP	K11279
Pau-assembly_1751	FX436982	Transmembrane protease serine 9 OS=Homo sapiens GN=TMPRSS9 PE=1 SV=2| sp|Q7Z410|TMPS9_HUMAN, 1e-19	Trypsin
Pau-assembly_1752	FX436983	Contactin-3 OS=Rattus norvegicus GN=Cntn3 PE=1 SV=1| sp|Q62682|CNTN3_RAT, 4e-09	fn3
Pau-assembly_1753	FX436984		fn3
Pau-assembly_1754	FX436985	Inositol-tetrakisphosphate 1-kinase OS=Danio rerio GN=itpk1 PE=2 SV=2| sp|Q7ZU91|ITPK1_DANRE, 1e-59	Ins134_P3_kin	K00913
Pau-assembly_1755	FX436986	Photosystem I reaction center subunit XI OS=Cyanidioschyzon merolae GN=psaL PE=3 SV=1| sp|Q85FP8|PSAL_CYAME, 2e-16	PsaL	K02699
Pau-assembly_1756	FX436987		SOUL
Pau-assembly_1757	FX436988	Equistatin OS=Actinia equina PE=1 SV=1| sp|P81439|EQST_ACTEQ, 1e-14	Thyroglobulin_1|WAP
Pau-assembly_1758	FX436989	Cyclin-D-binding Myb-like transcription factor 1 OS=Homo sapiens GN=DMTF1 PE=1 SV=1| sp|Q9Y222|DMTF1_HUMAN, 7e-115	Myb_DNA-binding|Myb_DNA-bind_6
Pau-assembly_1759	FX436990	E3 ubiquitin-protein ligase MYLIP OS=Homo sapiens GN=MYLIP PE=1 SV=2| sp|Q8WY64|MYLIP_HUMAN, 1e-43	zf-C3HC4_3|FERM_M|FERM_N|zf-C3HC4_2|FERM_C|zf-RING_5
Pau-assembly_1760	FX436991
Pau-assembly_1761	FX436992
Pau-assembly_1762	FX436993		PS-DH|TPR_12
Pau-assembly_1763	FX436994
Pau-assembly_1764	FX436995		Ceramidase
Pau-assembly_1765	FX436996	Arfaptin-2 OS=Homo sapiens GN=ARFIP2 PE=1 SV=1| sp|P53365|ARFP2_HUMAN, 2e-79	Arfaptin|BAR
Pau-assembly_1766	FX436997	Tripartite motif-containing protein 71 OS=Gallus gallus GN=TRIM71 PE=2 SV=1| sp|Q1PRL4|LIN41_CHICK, 1e-42	NHL
Pau-assembly_1767	FX436998
Pau-assembly_1768	FX436999	Protein DBF4 homolog A OS=Homo sapiens GN=DBF4 PE=1 SV=1| sp|Q9UBU7|DBF4A_HUMAN, 3e-18	zf-DBF|BRCT	K06629
Pau-assembly_1769	FX437000	RNA-binding protein 4 OS=Mus musculus GN=Rbm4 PE=1 SV=1| sp|Q8C7Q4|RBM4_MOUSE, 3e-12	RRM_1|RRM_6|RRM_5
Pau-assembly_1770	FX437001	Band 4.1-like protein 2 OS=Homo sapiens GN=EPB41L2 PE=1 SV=1| sp|O43491|E41L2_HUMAN, 2e-83	FERM_C|FERM_M|FERM_N|FA
Pau-assembly_1771	FX437002
Pau-assembly_1772	FX437003
Pau-assembly_1773	FX437004	Von Hippel-Lindau disease tumor suppressor OS=Homo sapiens GN=VHL PE=1 SV=2| sp|P40337|VHL_HUMAN, 2e-07	VHL	K03871
Pau-assembly_1774	FX437005
Pau-assembly_1775	FX437006	Tristetraprolin OS=Homo sapiens GN=ZFP36 PE=1 SV=1| sp|P26651|TTP_HUMAN, 4e-07	zf-CCCH
Pau-assembly_1776	FX437007	Sorting nexin-30 OS=Mus musculus GN=Snx30 PE=2 SV=1| sp|Q8CE50|SNX30_MOUSE, 5e-81	PX|Vps5|BAR
Pau-assembly_1777	FX437008	tRNA (cytosine(34)-C(5))-methyltransferase OS=Gallus gallus GN=NSUN2 PE=2 SV=1| sp|Q5ZLV4|NSUN2_CHICK, 2e-173	Nol1_Nop2_Fmu	K15335
Pau-assembly_1778	FX437009	Polyadenylation and cleavage factor homolog 11 OS=Caenorhabditis elegans GN=pcf-11 PE=2 SV=1| sp|Q09345|PCF11_CAEEL, 3e-15		K14400
Pau-assembly_1779	FX437010	Tubby protein homolog OS=Homo sapiens GN=TUB PE=1 SV=1| sp|P50607|TUB_HUMAN, 2e-108	Tub
Pau-assembly_1780	FX437011	Methyltransferase-like protein 13 OS=Bos taurus GN=METTL13 PE=2 SV=1| sp|A5PK19|MTL13_BOVIN, 7e-118	Methyltransf_31|Spermine_synth|Methyltransf_18|Methyltransf_26|Methyltransf_25|Methyltransf_11
Pau-assembly_1781	FX437012	Sushi, von Willebrand factor type A, EGF and pentraxin domain-containing protein 1 OS=Homo sapiens GN=SVEP1 PE=1 SV=3| sp|Q4LDE5|SVEP1_HUMAN, 2e-09	GCC2_GCC3|OpuAC
Pau-assembly_1782	FX437013	Ras association domain-containing protein 1 OS=Mus musculus GN=Rassf1 PE=2 SV=1| sp|Q99MK9|RASF1_MOUSE, 4e-61	RA|C1_1	K09850
Pau-assembly_1783	FX437014	Putative sodium-coupled neutral amino acid transporter 10 OS=Homo sapiens GN=SLC38A10 PE=1 SV=2| sp|Q9HBR0|S38AA_HUMAN, 1e-60	Aa_trans	K14996
Pau-assembly_1784	FX437015	Neuropeptide FF receptor 1 OS=Homo sapiens GN=NPFFR1 PE=1 SV=1| sp|Q9GZQ6|NPFF1_HUMAN, 1e-26	7tm_1|7TM_GPCR_Srx|7TM_GPCR_Srw|7TM_GPCR_Srsx
Pau-assembly_1785	FX437016	Sodium/calcium exchanger 2 OS=Homo sapiens GN=SLC8A2 PE=2 SV=2| sp|Q9UPR5|NAC2_HUMAN, 4e-120	Na_Ca_ex|Calx-beta
Pau-assembly_1786	FX437017	Cell division control protein 2 homolog OS=Plasmodium vivax GN=CRK2 PE=3 SV=1| sp|Q9XZD6|CDC2H_PLAVI, 4e-121	Pkinase|Pkinase_Tyr|Kinase-like	K04563
Pau-assembly_1787	FX437018	Substance-K receptor OS=Mus musculus GN=Tacr2 PE=2 SV=1| sp|P30549|NK2R_MOUSE, 4e-33	7tm_1|7TM_GPCR_Srsx	K04223
Pau-assembly_1788	FX437019	L-threonine 3-dehydrogenase OS=Burkholderia pseudomallei (strain 1710b) GN=tdh PE=3 SV=1| sp|Q3JID4|TDH_BURP1, 1e-139	ADH_N|ADH_zinc_N	K00060
Pau-assembly_1789	FX437020	Zinc finger protein 235 OS=Homo sapiens GN=ZNF235 PE=2 SV=3| sp|Q14590|ZN235_HUMAN, 1e-120	zf-H2C2_2|zf-C2H2|zf-C2H2_4|zf-C2H2_jaz|zf-met|zf-C2H2_6	K09228
Pau-assembly_1790	FX437021		Acyl_transf_3
Pau-assembly_1791	FX437022	Dolichol-phosphate mannosyltransferase OS=Cricetulus griseus GN=DPM1 PE=2 SV=1| sp|Q9WU83|DPM1_CRIGR, 6e-111	Glycos_transf_2|Glyco_tranf_2_3|Glyco_tranf_2_2|Glyco_transf_21	K00721
Pau-assembly_1792	FX437023	Rho GTPase-activating protein 32 OS=Homo sapiens GN=ARHGAP32 PE=1 SV=1| sp|A7KAX9|RHG32_HUMAN, 4e-145	RhoGAP|SH3_9|SH3_2|SH3_1
Pau-assembly_1793	FX437024	Photosystem I reaction center subunit IV A, chloroplastic OS=Arabidopsis thaliana GN=PSAE1 PE=1 SV=1| sp|Q9S831|PSAE1_ARATH, 3e-14		K02693
Pau-assembly_1794	FX437025		Gly_transf_sug|Caps_synth
Pau-assembly_1795	FX437026	Pre-mRNA-splicing factor RBM22 OS=Homo sapiens GN=RBM22 PE=1 SV=1| sp|Q9NW64|RBM22_HUMAN, 5e-146	RRM_1|RRM_5|RRM_6|zf-CCCH	K12872
Pau-assembly_1796	FX437027
Pau-assembly_1797	FX437028
Pau-assembly_1798	FX437029	Neuropeptide Y receptor type 2 OS=Macaca mulatta GN=NPY2R PE=2 SV=1| sp|Q9GK74|NPY2R_MACMU, 7e-12	7tm_1
Pau-assembly_1799	FX437030	Cytochrome c oxidase subunit 5A, mitochondrial OS=Macropus parma GN=COX5A PE=2 SV=1| sp|B0VYY5|COX5A_MACPM, 1e-35	COX5A	K02264
Pau-assembly_1800	FX437031
Pau-assembly_1801	FX437032	Glutathione S-transferase Mu 1 OS=Bos taurus GN=GSTM1 PE=1 SV=3| sp|Q9N0V4|GSTM1_BOVIN, 1e-65	GST_N|GST_C|GST_C_3|GST_C_2	K00799
Pau-assembly_1802	FX437033	Fructose-1,6-bisphosphatase, chloroplastic OS=Arabidopsis thaliana GN=FBP PE=1 SV=2| sp|P25851|F16P1_ARATH, 1e-90	FBPase	K03841
Pau-assembly_1803	FX437034
Pau-assembly_1804	FX437035	Isocitrate dehydrogenase [NAD] subunit alpha, mitochondrial OS=Bos taurus GN=IDH3A PE=1 SV=1| sp|P41563|IDH3A_BOVIN, 6e-134	Iso_dh	K00030
Pau-assembly_1805	FX437036	Carbonic anhydrase 2 OS=Homo sapiens GN=CA2 PE=1 SV=2| sp|P00918|CAH2_HUMAN, 9e-46	Carb_anhydrase	K01672
Pau-assembly_1806	FX437037	Glutamyl aminopeptidase OS=Bos taurus GN=ENPEP PE=2 SV=1| sp|Q32LQ0|AMPE_BOVIN, 0.0	Peptidase_M1|ERAP1_C|Peptidase_MA_2	K11141
Pau-assembly_1807	FX437038	Low-density lipoprotein receptor-related protein 4 OS=Homo sapiens GN=LRP4 PE=1 SV=4| sp|O75096|LRP4_HUMAN, 4e-155	Ldl_recept_a|Ldl_recept_b|FXa_inhibition|EGF_CA|cEGF|EGF
Pau-assembly_1808	FX437039		DUF2678
Pau-assembly_1809	FX437040	Catalase OS=Bos taurus GN=CAT PE=1 SV=3| sp|P00432|CATA_BOVIN, 0.0	Catalase|Catalase-rel	K03781
Pau-assembly_1810	FX437041	Multidrug resistance-associated protein 1 OS=Bos taurus GN=ABCC1 PE=2 SV=1| sp|Q8HXQ5|MRP1_BOVIN, 0.0	ABC_membrane|ABC_tran|SMC_N|AAA_16|MMR_HSR1|AAA_21|AAA_25|DUF258|Miro|T2SE|DUF87|AAA_10|MobB|AAA_17|AAA_29|ArgK|AAA_22
Pau-assembly_1811	FX437042	Canalicular multispecific organic anion transporter 2 OS=Homo sapiens GN=ABCC3 PE=1 SV=3| sp|O15438|MRP3_HUMAN, 5e-27
Pau-assembly_1812	FX437043	Probable peptide/nitrate transporter At3g43790 OS=Arabidopsis thaliana GN=ZIFL2 PE=2 SV=2| sp|Q3EAQ5|PTR36_ARATH, 6e-19	MFS_1
Pau-assembly_1813	FX437044	Short-chain collagen C4 (Fragment) OS=Ephydatia muelleri PE=2 SV=1| sp|P18503|CAS4_EPHMU, 4e-07	Collagen
Pau-assembly_1814	FX437045	Striatin-3 OS=Homo sapiens GN=STRN3 PE=1 SV=3| sp|Q13033|STRN3_HUMAN, 0.0	WD40|Striatin	K17608
Pau-assembly_1815	FX437046
Pau-assembly_1816	FX437047		DUF1510
Pau-assembly_1817	FX437048	Pentatricopeptide repeat-containing protein At1g12620 OS=Arabidopsis thaliana GN=At1g12620 PE=2 SV=1| sp|Q9ASZ8|PPR37_ARATH, 7e-12	PPR|PPR_3|PPR_2|PPR_1|TPR_16|Apc3|TPR_14|TPR_11|TPR_19|TPR_12
Pau-assembly_1818	FX437049
Pau-assembly_1819	FX437050	Chlorophyll a-b binding protein of LHCII type I, chloroplastic OS=Chlamydomonas moewusii PE=2 SV=1| sp|P22686|CB2_CHLMO, 4e-94	Chloroa_b-bind	K08912
Pau-assembly_1820	FX437051	Cell surface glycoprotein MUC18 OS=Rattus norvegicus GN=Mcam PE=1 SV=2| sp|Q9EPF2|MUC18_RAT, 4e-15	I-set|Ig_2|Ig_3|ig|V-set|DUF4448|SKG6|DAG1|Herpes_gE|TMEM154
Pau-assembly_1821	FX437052
Pau-assembly_1822	FX437053
Pau-assembly_1823	FX437054	LON peptidase N-terminal domain and RING finger protein 2 OS=Homo sapiens GN=LONRF2 PE=2 SV=3| sp|Q1L5Z9|LONF2_HUMAN, 1e-77	LON|zf-C3HC4_2|zf-C3HC4|zf-C3HC4_4|zf-RING_5|zf-C3HC4_3|zf-RING_UBOX|zf-RING_2|TPR_2|TPR_11|TPR_1
Pau-assembly_1824	FX437055
Pau-assembly_1825	FX437056
Pau-assembly_1826	FX437057
Pau-assembly_1827	FX437058		EF-hand_1|EF-hand_5|EF-hand_7|Na_Ca_ex|EF-hand_8|EF-hand_6|SPARC_Ca_bdg
Pau-assembly_1828	FX437059	Ras-specific guanine nucleotide-releasing factor 1 OS=Homo sapiens GN=RASGRF1 PE=1 SV=1| sp|Q13972|RGRF1_HUMAN, 6e-167	RasGEF|RhoGEF|RasGEF_N	K12326
Pau-assembly_1829	FX437060	DNA (cytosine-5)-methyltransferase 3A OS=Gallus gallus GN=DNMT3A PE=2 SV=1| sp|Q4W5Z4|DNM3A_CHICK, 2e-177	DNA_methylase|PWWP	K17398
Pau-assembly_1830	FX437061	Pre-mRNA-splicing factor CWC22 homolog OS=Danio rerio GN=cwc22 PE=2 SV=1| sp|Q08C72|CWC22_DANRE, 0.0	MIF4G|MA3	K13100
Pau-assembly_1831	FX437062	Fibroblast growth factor receptor 1 OS=Homo sapiens GN=FGFR1 PE=1 SV=3| sp|P11362|FGFR1_HUMAN, 3e-26	Pkinase_Tyr|Pkinase|Dynamin_N|MMR_HSR1
Pau-assembly_1832	FX437063	Coiled-coil domain-containing protein 146 OS=Homo sapiens GN=CCDC146 PE=2 SV=2| sp|Q8IYE0|CC146_HUMAN, 1e-38
Pau-assembly_1833	FX437064		CitMHS
Pau-assembly_1834	FX437065	Pirin OS=Rattus norvegicus GN=Pir PE=1 SV=1| sp|Q5M827|PIR_RAT, 2e-54	Pirin|Pirin_C	K06911
Pau-assembly_1835	FX437066
Pau-assembly_1836	FX437067	Retinoblastoma-like protein 1 OS=Homo sapiens GN=RBL1 PE=1 SV=3| sp|P28749|RBL1_HUMAN, 0.0	RB_A|RB_B|DUF3452	K04681
Pau-assembly_1837	FX437068	DEAD-box ATP-dependent RNA helicase 6 OS=Oryza sativa subsp. japonica GN=Os04g0533000 PE=2 SV=1| sp|Q7XMK8|RH6_ORYSJ, 9e-177	DEAD|Helicase_C	K12614
Pau-assembly_1838	FX437069	Gibberellin 20 oxidase 2 OS=Oryza sativa subsp. japonica GN=20ox2 PE=1 SV=1| sp|Q0JH50|GAOX2_ORYSJ, 2e-16	DIOX_N|2OG-FeII_Oxy
Pau-assembly_1839	FX437070
Pau-assembly_1840	FX437071	E3 ubiquitin-protein ligase ARIH1 OS=Homo sapiens GN=ARIH1 PE=1 SV=2| sp|Q9Y4X5|ARI1_HUMAN, 9e-08
Pau-assembly_1841	FX437072	40S ribosomal protein S15a OS=Brassica napus GN=RPS15A PE=2 SV=3| sp|Q00332|RS15A_BRANA, 5e-51		K02957
Pau-assembly_1842	FX437073	Syntenin-1 OS=Homo sapiens GN=SDCBP PE=1 SV=1| sp|O00560|SDCB1_HUMAN, 8e-82	PDZ|PDZ_2	K17254
Pau-assembly_1843	FX437074
Pau-assembly_1844	FX437075	NADH dehydrogenase [ubiquinone] flavoprotein 1, mitochondrial OS=Homo sapiens GN=NDUFV1 PE=1 SV=4| sp|P49821|NDUV1_HUMAN, 2e-125	7tm_1|7TM_GPCR_Srw|Tic22|7TM_GPCR_Srx
Pau-assembly_1845	FX437076	Uncharacterized protein sll0005 OS=Synechocystis sp. (strain PCC 6803 / Kazusa) GN=sll0005 PE=3 SV=1| sp|Q55680|Y005_SYNY3, 7e-49	ABC1
Pau-assembly_1846	FX437077	Cathepsin B-like CP3 OS=Giardia intestinalis GN=CP3 PE=2 SV=2| sp|P92133|CATB3_GIAIN, 3e-28	Peptidase_C1
Pau-assembly_1847	FX437078	Dehydrogenase/reductase SDR family member 7 OS=Homo sapiens GN=DHRS7 PE=1 SV=1| sp|Q9Y394|DHRS7_HUMAN, 3e-59	adh_short|adh_short_C2|KR|Epimerase
Pau-assembly_1848	FX437079
Pau-assembly_1849	FX437080	Carbonic anhydrase 13 OS=Homo sapiens GN=CA13 PE=1 SV=1| sp|Q8N1Q1|CAH13_HUMAN, 7e-37	Carb_anhydrase	K01672
Pau-assembly_1850	FX437081
Pau-assembly_1851	FX437082	EH domain-binding protein 1 OS=Homo sapiens GN=EHBP1 PE=1 SV=3| sp|Q8NDI1|EHBP1_HUMAN, 2e-57	DUF3585|NT-C2|CH|CAMSAP_CH
Pau-assembly_1852	FX437083	ATP synthase subunit d, mitochondrial OS=Homo sapiens GN=ATP5H PE=1 SV=3| sp|O75947|ATP5H_HUMAN, 2e-23	Mt_ATP-synt_D	K02138
Pau-assembly_1853	FX437084		PTS_2-RNA
Pau-assembly_1854	FX437085
Pau-assembly_1855	FX437086	FACT complex subunit SSRP1 OS=Gallus gallus GN=SSRP1 PE=2 SV=2| sp|Q04678|SSRP1_CHICK, 6e-160	SSrecog|Rtt106|HMG_box|HMG_box_2	K09272
Pau-assembly_1856	FX437087	Protein MEI2-like 2 OS=Oryza sativa subsp. japonica GN=ML2 PE=2 SV=1| sp|Q6ZI17|OML2_ORYSJ, 6e-16	RRM_2
Pau-assembly_1857	FX437088	Sushi, von Willebrand factor type A, EGF and pentraxin domain-containing protein 1 OS=Homo sapiens GN=SVEP1 PE=1 SV=3| sp|Q4LDE5|SVEP1_HUMAN, 1e-46	HYR|Sushi
Pau-assembly_1858	FX437089	Tribbles homolog 2 OS=Bos taurus GN=TRIB2 PE=2 SV=1| sp|Q5GLH2|TRIB2_BOVIN, 6e-100	Pkinase|Pkinase_Tyr|Kinase-like	K08814
Pau-assembly_1859	FX437090	Uncharacterized protein R588 OS=Acanthamoeba polyphaga mimivirus GN=MIMI_R588 PE=4 SV=1| sp|Q5UP50|YR588_MIMIV, 5e-13
Pau-assembly_1860	FX437091	Chlorophyll a-b binding protein 1B-21, chloroplastic OS=Hordeum vulgare GN=LHC Ib-21 PE=1 SV=1| sp|Q9SDM1|CB121_HORVU, 8e-10	Chloroa_b-bind
Pau-assembly_1861	FX437092	Protein broad-minded OS=Danio rerio GN=bromi PE=3 SV=2| sp|Q5RHR6|BROMI_DANRE, 0.0	BROMI
Pau-assembly_1862	FX437093	Probable small nuclear ribonucleoprotein E OS=Drosophila melanogaster GN=SmE PE=3 SV=1| sp|Q9VLV5|RUXE_DROME, 1e-28	LSM	K11097
Pau-assembly_1863	FX437094
Pau-assembly_1864	FX437095		KH_1|KH_3|KH_2
Pau-assembly_1865	FX437096	Serine/threonine-protein kinase 33 OS=Bos taurus GN=STK33 PE=2 SV=1| sp|Q0VD22|STK33_BOVIN, 1e-88	EGF_2|TSP_1|EGF|NtA|hEGF|Laminin_G_3	K08813
Pau-assembly_1866	FX437097
Pau-assembly_1867	FX437098	GAS2-like protein 3 OS=Homo sapiens GN=GAS2L3 PE=1 SV=1| sp|Q86XJ1|GA2L3_HUMAN, 1e-41	GAS2|CH
Pau-assembly_1868	FX437099	Ribonuclease Oy OS=Crassostrea gigas PE=1 SV=1| sp|Q7M456|RNOY_CRAGI, 1e-35	Ribonuclease_T2	K01166
Pau-assembly_1869	FX437100
Pau-assembly_1870	FX437101
Pau-assembly_1871	FX437102	GTP-binding protein SAR1A OS=Arabidopsis thaliana GN=SAR1A PE=2 SV=1| sp|O04834|SAR1A_ARATH, 3e-59	Arf|G-alpha|SRPRB|Miro|Ras|GTP_EFTU|MMR_HSR1
Pau-assembly_1872	FX437103	Peptidyl-prolyl cis-trans isomerase-like 2 OS=Homo sapiens GN=PPIL2 PE=1 SV=1| sp|Q13356|PPIL2_HUMAN, 1e-91	Pro_isomerase|Rtf2|zf-Nse
Pau-assembly_1873	FX437104	Guanylate-binding protein 4 OS=Homo sapiens GN=GBP4 PE=1 SV=2| sp|Q96PP9|GBP4_HUMAN, 1e-37	GBP|GBP_C|Glycos_transf_1|Glyco_trans_1_4
Pau-assembly_1874	FX437105	NTF2-related export protein 2 OS=Bos taurus GN=NXT2 PE=2 SV=1| sp|A6QNX3|NXT2_BOVIN, 5e-10	Peptidase_A17|DUF1759|rve|RVT_1
Pau-assembly_1875	FX437106
Pau-assembly_1876	FX437107	Transmembrane protein 128 OS=Bos taurus GN=TMEM128 PE=2 SV=1| sp|Q3T0S0|TM128_BOVIN, 5e-22
Pau-assembly_1877	FX437108
Pau-assembly_1878	FX437109	Polyadenylate-binding protein 1 OS=Homo sapiens GN=PABPC1 PE=1 SV=2| sp|P11940|PABP1_HUMAN, 7e-97	RRM_1|RRM_6|RRM_5|Nup35_RRM_2	K13126
Pau-assembly_1879	FX437110	Ubiquitin carboxyl-terminal hydrolase 7 OS=Homo sapiens GN=USP7 PE=1 SV=2| sp|Q93009|UBP7_HUMAN, 0.0	USP7_ICP0_bdg|USP7_C2|UCH|UCH_1|MATH	K11838
Pau-assembly_1880	FX437111
Pau-assembly_1881	FX437112		PARP
Pau-assembly_1882	FX437113	Ferredoxin--NADP reductase, cyanelle OS=Cyanophora paradoxa GN=PETH PE=1 SV=1| sp|Q00598|FENR_CYAPA, 2e-72	NAD_binding_1	K02641
Pau-assembly_1883	FX437114	Nucleolar protein 4 OS=Homo sapiens GN=NOL4 PE=2 SV=2| sp|O94818|NOL4_HUMAN, 2e-32	HTH_Tnp_Tc5|HTH_28|HTH_psq|MerR_1
Pau-assembly_1884	FX437115
Pau-assembly_1885	FX437116	Protein NEF1 OS=Gallus gallus GN=NEF1 PE=3 SV=1| sp|Q76LT9|NEF1_CHICK, 4e-19	UPF0197
Pau-assembly_1886	FX437117	26S proteasome non-ATPase regulatory subunit 1 OS=Gallus gallus GN=PSMD1 PE=2 SV=1| sp|Q5F418|PSMD1_CHICK, 0.0	PC_rep|HEAT_2|HEAT|HEAT_EZ	K03032
Pau-assembly_1887	FX437118
Pau-assembly_1888	FX437119	C-Maf-inducing protein OS=Homo sapiens GN=CMIP PE=1 SV=3| sp|Q8IY22|CMIP_HUMAN, 2e-93	LRR_6|LRR_4|LRR_8|PH
Pau-assembly_1889	FX437120
Pau-assembly_1890	FX437121	NADH dehydrogenase [ubiquinone] iron-sulfur protein 7, mitochondrial OS=Mus musculus GN=Ndufs7 PE=1 SV=1| sp|Q9DC70|NDUS7_MOUSE, 3e-34
Pau-assembly_1891	FX437122	U3 small nucleolar RNA-associated protein 6 homolog OS=Dictyostelium discoideum GN=utp6 PE=1 SV=1| sp|Q54WN5|UTP6_DICDI, 7e-42	U3_assoc_6|Suf|TPR_14|NRDE-2	K14557
Pau-assembly_1892	FX437123	Sodium/potassium/calcium exchanger 1 OS=Gallus gallus GN=SLC24A1 PE=2 SV=1| sp|Q9IAL8|NCKX1_CHICK, 2e-132	Na_Ca_ex	K13750
Pau-assembly_1893	FX437124	UDP-N-acetylglucosamine transporter OS=Homo sapiens GN=SLC35A3 PE=2 SV=1| sp|Q9Y2D2|S35A3_HUMAN, 3e-12	Nuc_sug_transp|EamA
Pau-assembly_1894	FX437125
Pau-assembly_1895	FX437126	Fructose-bisphosphate aldolase OS=Campylobacter jejuni GN=fba PE=1 SV=1| sp|Q0PAS0|ALF_CAMJE, 2e-113	F_bP_aldolase	K01624
Pau-assembly_1896	FX437127	Transaldolase OS=Cricetulus griseus GN=TALDO1 PE=2 SV=1| sp|Q8VI73|TALDO_CRIGR, 1e-119	Transaldolase	K00616
Pau-assembly_1897	FX437128
Pau-assembly_1898	FX437129	Protein THYLAKOID FORMATION1, chloroplastic OS=Oryza sativa subsp. japonica GN=THF1 PE=2 SV=1| sp|Q84PB7|THF1_ORYSJ, 1e-15	ThylakoidFormat
Pau-assembly_1899	FX437130
Pau-assembly_1900	FX437131	Conserved oligomeric Golgi complex subunit 6 OS=Bos taurus GN=COG6 PE=2 SV=1| sp|Q3SZI7|COG6_BOVIN, 0.0	COG6
Pau-assembly_1901	FX437132	40S ribosomal protein S3a OS=Aplysia californica GN=RPS3A PE=3 SV=2| sp|P49395|RS3A_APLCA, 1e-80	Ribosomal_S3Ae	K02984
Pau-assembly_1902	FX437133	Growth hormone-inducible transmembrane protein OS=Homo sapiens GN=GHITM PE=1 SV=2| sp|Q9H3K2|GHITM_HUMAN, 6e-65	Bax1-I|BaxI_1
Pau-assembly_1903	FX437134	FERM domain-containing protein 8 OS=Homo sapiens GN=FRMD8 PE=1 SV=1| sp|Q9BZ67|FRMD8_HUMAN, 1e-55	FERM_M
Pau-assembly_1904	FX437135	Exocyst complex component 2 OS=Mus musculus GN=Exoc2 PE=1 SV=1| sp|Q9D4H1|EXOC2_MOUSE, 8e-155	HA2|Helicase_C|IBR|OB_NTP_bind|DEAD|AAA_22|RRM_1|zf-RING_2	K12818
Pau-assembly_1905	FX437136	Contactin-associated protein 1 OS=Homo sapiens GN=CNTNAP1 PE=1 SV=1| sp|P78357|CNTP1_HUMAN, 6e-32	COLFI
Pau-assembly_1906	FX437137	Iron/zinc purple acid phosphatase-like protein OS=Danio rerio GN=papl PE=2 SV=1| sp|A5D6U8|PAPL_DANRE, 3e-139	Metallophos_C|Metallophos|PhoD
Pau-assembly_1907	FX437138		NHL
Pau-assembly_1908	FX437139	Acetyl-CoA acetyltransferase, mitochondrial OS=Bos taurus GN=ACAT1 PE=2 SV=1| sp|Q29RZ0|THIL_BOVIN, 2e-149	Thiolase_N|Thiolase_C|ketoacyl-synt	K00626
Pau-assembly_1909	FX437140		DUF1275
Pau-assembly_1910	FX437141
Pau-assembly_1911	FX437142		Ion_trans
Pau-assembly_1912	FX437143	Polyadenylate-binding protein 1 OS=Homo sapiens GN=PABPC1 PE=1 SV=2| sp|P11940|PABP1_HUMAN, 4e-103	RRM_1|RRM_6|RRM_5|PABP|Nup35_RRM_2|RRM_3|RNA_bind	K13126
Pau-assembly_1913	FX437144	ATP-binding cassette sub-family G member 1 OS=Homo sapiens GN=ABCG1 PE=2 SV=3| sp|P45844|ABCG1_HUMAN, 3e-68	ABC2_membrane|ABC_tran|DUF258|AAA_25|AAA_30|AAA_21
Pau-assembly_1914	FX437145
Pau-assembly_1915	FX437146	Coactosin-like protein OS=Bos taurus GN=COTL1 PE=2 SV=3| sp|Q2HJ57|COTL1_BOVIN, 3e-29	Cofilin_ADF
Pau-assembly_1916	FX437147
Pau-assembly_1917	FX437148	ATP-dependent RNA helicase DDX3X OS=Homo sapiens GN=DDX3X PE=1 SV=3| sp|O00571|DDX3X_HUMAN, 0.0	DEAD|Helicase_C	K11594
Pau-assembly_1918	FX437149	60S ribosomal protein L3 OS=Homo sapiens GN=RPL3 PE=1 SV=2| sp|P39023|RL3_HUMAN, 2e-144		K02925
Pau-assembly_1919	FX437150		NDK
Pau-assembly_1920	FX437151		Nrap
Pau-assembly_1921	FX437152
Pau-assembly_1922	FX437153	Guanine nucleotide exchange factor DBS OS=Rattus norvegicus GN=Mcf2l PE=2 SV=3| sp|Q63406|MCF2L_RAT, 4e-93	RhoGEF|Spectrin|CRAL_TRIO_2
Pau-assembly_1923	FX437154	DNA primase small subunit OS=Homo sapiens GN=PRIM1 PE=1 SV=1| sp|P49642|PRI1_HUMAN, 2e-85	DNA_primase_S	K02684
Pau-assembly_1924	FX437155	Formin OS=Gallus gallus GN=LD PE=2 SV=1| sp|Q05858|FMN_CHICK, 3e-10	FH2
Pau-assembly_1925	FX437156		Gly-zipper_YMGG
Pau-assembly_1926	FX437157	F-box/WD repeat-containing protein 7 OS=Homo sapiens GN=FBXW7 PE=1 SV=1| sp|Q969H0|FBXW7_HUMAN, 1e-16	WD40
Pau-assembly_1927	FX437158	DNA polymerase theta OS=Homo sapiens GN=POLQ PE=1 SV=2| sp|O75417|DPOLQ_HUMAN, 4e-66	Helicase_C|HHH_5
Pau-assembly_1928	FX437159	Cathepsin E OS=Rana catesbeiana GN=CTSE PE=1 SV=1| sp|Q800A0|CATE_RANCA, 6e-22	Asp|zf-RING_2|zf-rbx1|zf-C3HC4_3|zf-C3HC4_2|TAXi_C|zf-Apc11|zf-C3HC4|zf-RING_5
Pau-assembly_1929	FX437160	Receptor-type tyrosine-protein phosphatase F OS=Bos taurus GN=PTPRF PE=2 SV=1| sp|A7MBJ4|PTPRF_BOVIN, 0.0	Y_phosphatase|fn3|DSPc|Y_phosphatase3|PTPlike_phytase|SKG6	K01104
Pau-assembly_1930	FX437161	Neural cell adhesion molecule 1 OS=Mus musculus GN=Ncam1 PE=1 SV=3| sp|P13595|NCAM1_MOUSE, 9e-10	I-set|Ig_2|ig|Ig_3|V-set
Pau-assembly_1931	FX437162		GAF_3
Pau-assembly_1932	FX437163	Histone-binding protein RBBP4 OS=Xenopus tropicalis GN=rbbp4 PE=2 SV=3| sp|Q5M7K4|RBBP4_XENTR, 0.0	WD40|CAF1C_H4-bd|eIF2A	K10752
Pau-assembly_1933	FX437164
Pau-assembly_1934	FX437165
Pau-assembly_1935	FX437166	Protein KTI12 homolog OS=Danio rerio GN=kti12 PE=2 SV=2| sp|Q0P457|KTI12_DANRE, 4e-88	KTI12|AAA_33|AAA_18|Zeta_toxin|AAA_17|APS_kinase	K15456
Pau-assembly_1936	FX437167	Katanin p80 WD40-containing subunit B1 OS=Homo sapiens GN=KATNB1 PE=1 SV=1| sp|Q9BVA0|KTNB1_HUMAN, 3e-175	WD40|Katanin_con80|eIF2A|Nup160
Pau-assembly_1937	FX437168
Pau-assembly_1938	FX437169	cAMP-responsive element-binding protein-like 2 OS=Mus musculus GN=Crebl2 PE=1 SV=1| sp|Q32M00|CRBL2_MOUSE, 4e-23	bZIP_1|bZIP_2
Pau-assembly_1939	FX437170
Pau-assembly_1940	FX437171	Transmembrane protein 192 OS=Danio rerio GN=tmem192 PE=2 SV=1| sp|Q6NYE7|TM192_DANRE, 6e-26	TMEM192
Pau-assembly_1941	FX437172
Pau-assembly_1942	FX437173	14-3-3 protein epsilon OS=Drosophila melanogaster GN=14-3-3epsilon PE=1 SV=2| sp|P92177|1433E_DROME, 2e-70	14-3-3
Pau-assembly_1943	FX437174
Pau-assembly_1944	FX437175
Pau-assembly_1945	FX437176
Pau-assembly_1946	FX437177	ATP synthase subunit a OS=Microcystis aeruginosa (strain NIES-843) GN=atpB PE=3 SV=1| sp|B0JWU6|ATP6_MICAN, 5e-68	ATP-synt_A	K02108
Pau-assembly_1947	FX437178	Apoptosis inhibitor 5 OS=Gallus gallus GN=API5 PE=2 SV=1| sp|Q5ZMW3|API5_CHICK, 1e-138	API5|HEAT_2|Adaptin_N
Pau-assembly_1948	FX437179	Probable RNA-directed DNA polymerase from transposon BS OS=Drosophila melanogaster GN=RTase PE=2 SV=1| sp|Q95SX7|RTBS_DROME, 2e-09
Pau-assembly_1949	FX437180
Pau-assembly_1950	FX437181
Pau-assembly_1951	FX437182	Phospholipid-transporting ATPase 3 OS=Arabidopsis thaliana GN=ALA3 PE=1 SV=2| sp|Q9XIE6|ALA3_ARATH, 8e-126	Hydrolase|HAD|Hydrolase_like2|E1-E2_ATPase
Pau-assembly_1952	FX437183	Intersectin-1 OS=Homo sapiens GN=ITSN1 PE=1 SV=3| sp|Q15811|ITSN1_HUMAN, 0.0	SH3_9|SH3_1|SH3_2|RhoGEF|EF-hand_4|C2|EF-hand_7|EF-hand_1|PH|EF-hand_6
Pau-assembly_1953	FX437184	Protein TANC1 OS=Homo sapiens GN=TANC1 PE=1 SV=3| sp|Q9C0D5|TANC1_HUMAN, 4e-07	NACHT|AAA_16|NB-ARC|AAA_22|Arch_ATPase
Pau-assembly_1954	FX437185		EF-hand_1|EF-hand_7|EF-hand_5|EF-hand_6
Pau-assembly_1955	FX437186		Collagen
Pau-assembly_1956	FX437187	Cytochrome b5 OS=Drosophila melanogaster GN=Cyt-b5 PE=2 SV=1| sp|Q9V4N3|CYB5_DROME, 4e-13
Pau-assembly_1957	FX437188	Pyrophosphate-energized vacuolar membrane proton pump 1 OS=Arabidopsis thaliana GN=AVP1 PE=1 SV=1| sp|P31414|AVP1_ARATH, 2e-171	H_PPase	K01507
Pau-assembly_1958	FX437189	Ufm1-specific protease 1 OS=Mus musculus GN=Ufsp1 PE=1 SV=1| sp|Q9CZP0|UFSP1_MOUSE, 9e-44	Peptidase_C78
Pau-assembly_1959	FX437190	Tetratricopeptide repeat protein 30A OS=Danio rerio GN=ttc30a PE=2 SV=2| sp|A7YE96|TT30A_DANRE, 0.0	TPR_11|TPR_19|TPR_12|TPR_16|TPR_2|Apc3|TPR_14|TPR_1|TPR_7|TPR_8|TPR_6|TPR_10|TPR_9
Pau-assembly_1960	FX437191	Inactive rhomboid protein 1 OS=Callicebus moloch GN=RHBDF1 PE=3 SV=1| sp|B1MT31|RHDF1_CALMO, 1e-132	Rhomboid|BioY
Pau-assembly_1961	FX437192
Pau-assembly_1962	FX437193	Dedicator of cytokinesis protein 1 OS=Mus musculus GN=Dock1 PE=1 SV=3| sp|Q8BUR4|DOCK1_MOUSE, 0.0	DOCK-C2|Ded_cyto|SH3_2	K05727
Pau-assembly_1963	FX437194
Pau-assembly_1964	FX437195
Pau-assembly_1965	FX437196	Diacylglycerol kinase alpha OS=Sus scrofa GN=DGKA PE=1 SV=1| sp|P20192|DGKA_PIG, 4e-11	DAGK_acc|DAGK_cat	K00901
Pau-assembly_1966	FX437197	Arf-GAP with coiled-coil, ANK repeat and PH domain-containing protein 2 OS=Gallus gallus GN=ACAP2 PE=2 SV=1| sp|Q5ZK62|ACAP2_CHICK, 0.0	Sushi|NIDO|AMOP|VWD	K12489
Pau-assembly_1967	FX437198	Chlorophyll a-b binding protein 1B-21, chloroplastic OS=Hordeum vulgare GN=LHC Ib-21 PE=1 SV=1| sp|Q9SDM1|CB121_HORVU, 3e-43	Chloroa_b-bind
Pau-assembly_1968	FX437199	26S protease regulatory subunit 4 OS=Drosophila melanogaster GN=Pros26.4 PE=2 SV=2| sp|P48601|PRS4_DROME, 0.0	AAA|AAA_22|AAA_2|AAA_5|DUF815|AAA_16|RuvB_N|IstB_IS21|AAA_25|AAA_19|AAA_17	K03062
Pau-assembly_1969	FX437200	Syntaxin-1A OS=Mus musculus GN=Stx1a PE=1 SV=3| sp|O35526|STX1A_MOUSE, 2e-81	Syntaxin|SNARE|Syntaxin_2	K08486
Pau-assembly_1970	FX437201
Pau-assembly_1971	FX437202	MOB kinase activator 3B OS=Bos taurus GN=MOB3B PE=2 SV=1| sp|Q29RK9|MOB3B_BOVIN, 1e-87	MFS_1	K12307
Pau-assembly_1972	FX437203	CAP-Gly domain-containing linker protein 1 OS=Gallus gallus GN=CLIP1 PE=2 SV=1| sp|O42184|CLIP1_CHICK, 5e-73	CAP_GLY	K10421
Pau-assembly_1973	FX437204	Guanine nucleotide-binding protein subunit beta-2-like 1 OS=Biomphalaria glabrata PE=2 SV=1| sp|Q93134|GBLP_BIOGL, 2e-112	WD40|Nup160|Cytochrom_D1	K14753
Pau-assembly_1974	FX437205	Heart- and neural crest derivatives-expressed protein 1 OS=Rattus norvegicus GN=Hand1 PE=2 SV=2| sp|P97832|HAND1_RAT, 7e-21	HLH
Pau-assembly_1975	FX437206
Pau-assembly_1976	FX437207	Bromodomain adjacent to zinc finger domain protein 1A (Fragment) OS=Xenopus laevis GN=baz1a PE=2 SV=1| sp|Q8UVR5|BAZ1A_XENLA, 1e-32	WAC_Acf1_DNA_bd|PHD|Bromodomain|DDT|MIP-T3	K11655
Pau-assembly_1977	FX437208		SET
Pau-assembly_1978	FX437209		Peptidase_M6|Peptidase_MA_2
Pau-assembly_1979	FX437210	Partitioning defective 6 homolog beta OS=Mus musculus GN=Pard6b PE=1 SV=2| sp|Q9JK83|PAR6B_MOUSE, 2e-82	Ank_2|Ank|Ank_4|Ank_5|Ank_3|DUF4207	K06093
Pau-assembly_1980	FX437211	Myosin heavy chain, fast skeletal muscle OS=Cyprinus carpio PE=2 SV=2| sp|Q90339|MYSS_CYPCA, 1e-06	VWA_2|VWA
Pau-assembly_1981	FX437212	OTU domain-containing protein 5 OS=Mus musculus GN=Otud5 PE=1 SV=2| sp|Q3U2S4|OTUD5_MOUSE, 8e-92	OTU	K12655
Pau-assembly_1982	FX437213
Pau-assembly_1983	FX437214		SLS|KH_1
Pau-assembly_1984	FX437215	Tyrosine-protein kinase Src42A OS=Drosophila melanogaster GN=Src42A PE=2 SV=1| sp|Q9V9J3|SRC42_DROME, 2e-164	Pkinase_Tyr|Pkinase|SH2|SH3_1|SH3_9|SH3_2	K08892
Pau-assembly_1985	FX437216	Sulfate anion transporter 1 OS=Mus musculus GN=Slc26a1 PE=2 SV=1| sp|P58735|S26A1_MOUSE, 7e-91	Sulfate_transp|Sulfate_tra_GLY|STAS	K14703
Pau-assembly_1986	FX437217	GATA-binding factor 3 OS=Gallus gallus GN=GATA3 PE=2 SV=1| sp|P23825|GATA3_CHICK, 2e-54		K09182
Pau-assembly_1987	FX437218		BRICHOS
Pau-assembly_1988	FX437219	Aryl hydrocarbon receptor nuclear translocator-like protein 1 OS=Gallus gallus GN=ARNTL PE=1 SV=1| sp|Q9I8T7|BMAL1_CHICK, 5e-117	PAS_11|PAS_3|HLH|PAS|PAS_9	K02296
Pau-assembly_1989	FX437220	Dihydrolipoyl dehydrogenase, mitochondrial OS=Homo sapiens GN=DLD PE=1 SV=2| sp|P09622|DLDH_HUMAN, 0.0	Pyr_redox_dim|Pyr_redox_2|Pyr_redox|Pyr_redox_3	K00382
Pau-assembly_1990	FX437221	Proline dehydrogenase 1, mitochondrial OS=Bos taurus GN=PRODH PE=2 SV=1| sp|Q148G5|PROD_BOVIN, 4e-139	Pro_dh|EF-hand_8	K00318
Pau-assembly_1991	FX437222		HSP20
Pau-assembly_1992	FX437223	Nuclear receptor-binding protein OS=Homo sapiens GN=NRBP1 PE=1 SV=1| sp|Q9UHY1|NRBP_HUMAN, 8e-135	Pkinase|Pkinase_Tyr	K08875
Pau-assembly_1993	FX437224	Contactin-associated protein 1 OS=Homo sapiens GN=CNTNAP1 PE=1 SV=1| sp|P78357|CNTP1_HUMAN, 2e-35	I-set|Ig_2|ig|Ig_3|V-set|Collagen|C2-set_2|V-set_CD47|COLFI
Pau-assembly_1994	FX437225	60S ribosomal protein L15-1 OS=Picea mariana GN=SB61 PE=2 SV=1| sp|O65050|RL15A_PICMA, 2e-61		K02877
Pau-assembly_1995	FX437226	Cold shock domain-containing protein E1 OS=Homo sapiens GN=CSDE1 PE=1 SV=2| sp|O75534|CSDE1_HUMAN, 0.0	CSD|S1-like|S1|SUZ-C|S1_2
Pau-assembly_1996	FX437227
Pau-assembly_1997	FX437228	Achaete-scute homolog 1 OS=Xenopus laevis GN=ascl1 PE=2 SV=1| sp|Q06234|ASCL1_XENLA, 6e-16	HLH	K09067
Pau-assembly_1998	FX437229	Probable glucarate transporter OS=Bacillus subtilis GN=gudP PE=3 SV=2| sp|P42237|GUDP_BACSU, 3e-06	MFS_1
Pau-assembly_1999	FX437230	RNA polymerase II elongation factor ELL OS=Mus musculus GN=Ell PE=2 SV=2| sp|O08856|ELL_MOUSE, 3e-34	ELL|Occludin_ELL	K15183
Pau-assembly_2000	FX437231	Polycystin-2 OS=Caenorhabditis elegans GN=pkd-2 PE=1 SV=3| sp|Q9U1S7|PKD2_CAEEL, 1e-22	PKD_channel
[truncated: 72,997 more rows]
